# Supplementary material for: 4-Chloro-N-(3-methyl­phen­yl)benzene­sulfonamide
Source: Acta Crystallogr Sect E Struct Rep Online. 2011 May 28;67(Pt 6):o1540. doi: 10.1107/S1600536811019416 (PMC3120465; doi:10.1107/S1600536811019416)
Supplement: Supplementary file 2 [file e-67-o1540-Isup2.hkl]

# 
# h,k,l, Fc-squared, Fo-squared, sigma(Fo-squared) and status flag 
# 
data_I
_shelx_title ' S41 C2/C' 
_shelx_refln_list_code          4 
_shelx_F_calc_maximum      375.36 
_exptl_crystal_F_000      1168.00 
_reflns_d_resolution_high  0.8002 
 
loop_ 
 _symmetry_equiv_pos_as_xyz 
 'x, y, z' 
 '-x, y, -z+1/2' 
 'x+1/2, y+1/2, z' 
 '-x+1/2, y+1/2, -z+1/2' 
 '-x, -y, -z' 
 'x, -y, z-1/2' 
 '-x+1/2, -y+1/2, -z' 
 'x+1/2, -y+1/2, z-1/2' 
 
_cell_length_a    14.2020 
_cell_length_b    14.5610 
_cell_length_c    13.2710 
_cell_angle_alpha  90.000 
_cell_angle_beta   97.292 
_cell_angle_gamma  90.000 
 
_shelx_F_squared_multiplier     1.000 
 
loop_ 
 _refln_index_h 
 _refln_index_k 
 _refln_index_l 
 _refln_F_squared_calc 
 _refln_F_squared_meas 
 _refln_F_squared_sigma 
 _refln_observed_status 
   4   0   0    14235.98    13383.55    107.23 o 
   6   0   0     7356.99     7289.94     36.39 o 
   8   0   0      553.97      705.73     14.46 o 
  10   0   0     1077.71     1047.80     20.04 o 
  12   0   0      431.49      392.15     16.33 o 
  14   0   0      435.13      455.75     19.91 o 
  16   0   0      477.73      520.54     23.37 o 
   3   1   0     3318.22     3142.61     27.01 o 
   5   1   0     3712.26     3996.07     14.29 o 
   7   1   0      318.50      342.16      5.76 o 
   9   1   0      271.46      296.78      8.29 o 
  11   1   0      938.88      984.33     15.10 o 
  13   1   0      707.47      747.75     16.00 o 
  15   1   0      353.26      359.58     13.42 o 
  17   1   0       17.93        4.51     10.58 o 
   0   2   0      161.35      163.90      2.45 o 
   2   2   0     2179.46     2241.90     19.89 o 
   4   2   0     2340.25     2280.70     26.42 o 
   6   2   0      118.52      206.74      5.59 o 
   8   2   0     2554.52     2708.29     31.40 o 
  10   2   0      773.16      729.75     12.59 o 
  12   2   0        8.85        6.43      8.17 o 
  14   2   0       69.41       74.19     10.36 o 
  16   2   0        6.63       -1.71     10.13 o 
   1   3   0     5473.84     5457.57     14.77 o 
   3   3   0       22.30       19.94      2.11 o 
   5   3   0     8271.72     7956.21     40.67 o 
   7   3   0      133.91      154.18      5.89 o 
   9   3   0      198.13      176.09      5.76 o 
  11   3   0      968.16      966.84     53.58 o 
  13   3   0       19.29       14.47      8.42 o 
  15   3   0      369.26      400.06     21.81 o 
  17   3   0        0.31      -17.55     17.55 o 
   0   4   0     4046.61     4329.67     47.80 o 
   2   4   0       14.80        5.60      1.81 o 
   4   4   0     6579.61     7098.91     30.04 o 
   6   4   0      212.03      157.27      5.26 o 
   8   4   0     1923.24     1904.76     18.75 o 
  10   4   0      595.83      537.05     11.17 o 
  12   4   0     1216.92     1199.76     42.33 o 
  14   4   0       67.15       49.86     16.29 o 
  16   4   0       34.01       42.16     15.96 o 
   1   5   0     6128.40     6191.73     25.42 o 
   3   5   0      476.63      422.99      3.99 o 
   5   5   0    13214.58    13753.63     55.79 o 
   7   5   0       63.60       79.19      4.58 o 
   9   5   0     3498.12     3436.28     22.33 o 
  11   5   0     3323.96     3341.13     40.75 o 
  13   5   0       62.26       56.72     14.09 o 
  15   5   0        0.04      -12.41     15.27 o 
   0   6   0     2296.26     2015.62     12.82 o 
   2   6   0     6712.45     7464.80     40.46 o 
   4   6   0     3922.52     3701.66     18.61 o 
   6   6   0     6460.39     6783.78     20.21 o 
   8   6   0      667.45      686.56     31.07 o 
  10   6   0      949.00      970.57     23.46 o 
  12   6   0     1553.36     1511.58     30.90 o 
  14   6   0      119.55       66.16     14.58 o 
  16   6   0        2.09       -1.91     14.17 o 
   1   7   0      664.57      797.16      5.94 o 
   3   7   0      322.37      373.75      6.03 o 
   5   7   0     1363.55     1467.16     12.01 o 
   7   7   0     1017.59     1069.45     11.89 o 
   9   7   0        0.61       -1.13     11.31 o 
  11   7   0      675.62      656.71     22.51 o 
  13   7   0      904.42      923.43     26.66 o 
  15   7   0        1.59        4.22     13.64 o 
   0   8   0     1802.61     1769.74     31.43 o 
   2   8   0     3083.26     3533.29     20.30 o 
   4   8   0       69.57       32.74      2.90 o 
   6   8   0     1723.96     1770.57     13.13 o 
   8   8   0       19.12        9.84      7.48 o 
  10   8   0      180.66      221.48     11.59 o 
  12   8   0       19.82       28.20     10.36 o 
  14   8   0       24.57       14.77      9.25 o 
   1   9   0      321.39      327.97      6.04 o 
   3   9   0     1187.45     1269.00      9.13 o 
   5   9   0       89.43      100.66      5.34 o 
   7   9   0      134.43      126.22      8.39 o 
   9   9   0      156.16      131.08     10.17 o 
  11   9   0        3.92        1.09      9.00 o 
  13   9   0        0.01       -7.77     10.72 o 
  15   9   0      123.70      101.79     12.79 o 
   0  10   0      420.14      369.52      9.98 o 
   2  10   0     1020.25     1088.97     11.03 o 
   4  10   0      707.05      618.94     13.97 o 
   6  10   0      580.71      557.62     10.72 o 
   8  10   0       37.15       39.48      9.56 o 
  10  10   0       50.14       45.32      9.27 o 
  12  10   0       19.04       12.94      9.68 o 
  14  10   0       43.98       39.88     10.86 o 
   1  11   0     2773.63     3101.80     27.45 o 
   3  11   0       41.62       32.80      7.45 o 
   5  11   0     2276.42     2345.95     80.90 o 
   7  11   0     3213.26     3187.02     28.26 o 
   9  11   0       93.46       76.55     14.57 o 
  11  11   0      114.69      110.53     10.69 o 
  13  11   0       73.82       43.77     16.83 o 
   0  12   0      186.68      287.37     18.15 o 
   2  12   0       64.83       62.81      8.78 o 
   4  12   0      183.69      118.36      8.53 o 
   6  12   0      669.11      648.12     32.20 o 
   8  12   0       41.30       15.95     15.93 o 
  10  12   0        8.01        7.47      9.29 o 
  12  12   0       19.91       11.89     11.07 o 
   1  13   0     1919.25     1633.13     22.61 o 
   3  13   0        8.83       13.14      7.79 o 
   5  13   0        0.30        4.35      9.79 o 
   7  13   0       64.65       59.53     12.68 o 
   9  13   0       78.61       83.65     19.66 o 
  11  13   0       41.89       41.45     15.54 o 
   0  14   0        1.92        4.28     11.92 o 
   2  14   0      268.68      278.61     11.15 o 
   4  14   0      439.86      519.03     16.50 o 
   6  14   0     1146.09     1222.51     65.33 o 
   8  14   0        4.61        9.95     17.27 o 
  10  14   0      187.24      243.90     23.63 o 
   1  15   0      205.84      155.86     11.46 o 
   3  15   0       13.32        1.71     10.08 o 
   5  15   0     1087.46      969.23     37.41 o 
   7  15   0      123.67      162.69     14.29 o 
   9  15   0      284.42      230.72     23.97 o 
   0  16   0       63.64       35.76     15.81 o 
   2  16   0       88.82       77.29     12.66 o 
   4  16   0      299.33      378.82     17.91 o 
   6  16   0      393.30      438.91     19.54 o 
   8  16   0        0.33        1.29     21.18 o 
   1  17   0      227.10      269.81     15.05 o 
   3  17   0        7.12       15.40     12.75 o 
   5  17   0       11.70       21.99     15.01 o 
   0  18   0      175.52      155.47     22.13 o 
   2  18   0       46.92       44.20     12.72 o 
 -17   1   1        3.98        5.60      9.62 o 
 -15   1   1      798.99      749.92     18.57 o 
 -13   1   1     1146.53     1158.81     26.59 o 
 -11   1   1       15.07        4.11      6.66 o 
  -9   1   1       21.38        3.75      5.23 o 
  -7   1   1      835.24      961.13     16.28 o 
  -5   1   1     4075.39     4295.10     26.79 o 
  -3   1   1     1066.03     1059.21      6.48 o 
   1   1   1    20140.11    19177.07     34.97 o 
   3   1   1    22109.84    20571.77    144.85 o 
   5   1   1      226.65      225.48      5.73 o 
   7   1   1      262.69      193.06      4.97 o 
   9   1   1     1134.12     1199.50     11.80 o 
  11   1   1      140.49      157.11     12.65 o 
  13   1   1     1471.79     1510.86     20.57 o 
  15   1   1        4.01       -5.11      9.91 o 
  17   1   1       89.11       97.80     14.01 o 
 -16   2   1        0.02       -7.44      9.50 o 
 -14   2   1      531.86      505.70     14.09 o 
 -12   2   1      482.79      493.54     32.20 o 
 -10   2   1      885.03      887.96     13.46 o 
  -8   2   1     1164.83     1138.44     10.13 o 
  -6   2   1        0.20        2.45      2.82 o 
  -4   2   1      815.40     1048.69     10.68 o 
  -2   2   1   140895.17   107735.32    694.91 o 
   0   2   1     4055.67     4156.98     45.05 o 
   2   2   1      584.76      568.81      9.09 o 
   4   2   1     2423.65     2267.16     19.69 o 
   6   2   1      186.32      203.15      5.36 o 
   8   2   1     2453.13     2362.35     31.30 o 
  10   2   1      221.16      198.24      6.73 o 
  12   2   1      608.19      601.48     21.35 o 
  14   2   1      434.88      433.29     13.71 o 
  16   2   1        0.57       -2.15      9.56 o 
 -17   3   1       64.24       56.17     14.96 o 
 -15   3   1      115.38       82.70      9.62 o 
 -13   3   1      728.84      696.56     36.46 o 
 -11   3   1      117.22      102.15      8.04 o 
  -9   3   1       99.55       73.47      4.49 o 
  -7   3   1     1854.16     1972.91     10.67 o 
  -5   3   1     1219.60     1315.21      7.31 o 
  -3   3   1    48364.06    45494.94    134.13 o 
  -1   3   1     1250.70     1487.29      6.82 o 
   1   3   1     9965.94     9904.96     46.38 o 
   3   3   1       55.17       39.43      4.60 o 
   5   3   1      241.58      351.28     10.97 o 
   7   3   1      203.39      176.80      4.75 o 
   9   3   1      270.01      296.87     10.72 o 
  11   3   1        5.76        3.33      5.63 o 
  13   3   1      420.05      489.87     13.53 o 
  15   3   1        1.31      -12.63     15.71 o 
  17   3   1       84.72       69.33     18.78 o 
 -16   4   1       26.76       16.80     15.75 o 
 -14   4   1      211.73      173.35     18.21 o 
 -12   4   1      695.91      680.12     26.78 o 
 -10   4   1      436.34      361.96      9.91 o 
  -8   4   1     1252.64     1211.23     10.20 o 
  -6   4   1     2170.97     2328.48     11.01 o 
  -4   4   1     9426.60    10219.81     18.15 o 
  -2   4   1     2608.77     2925.82     10.41 o 
   0   4   1       55.51       25.66      2.22 o 
   2   4   1      324.47      336.16      5.07 o 
   4   4   1      185.71      181.57      4.04 o 
   6   4   1      142.02      128.54      6.99 o 
   8   4   1      194.71      210.42      5.79 o 
  10   4   1      607.92      597.32      9.57 o 
  12   4   1      727.91      676.39     14.17 o 
  14   4   1      191.64      185.91     18.00 o 
  16   4   1       19.77       -5.78     16.94 o 
 -15   5   1       81.53       80.86     15.07 o 
 -13   5   1        9.64      -10.43     15.00 o 
 -11   5   1      334.90      337.11     17.90 o 
  -9   5   1     1202.22     1215.55     14.27 o 
  -7   5   1     1357.83     1396.84     13.51 o 
  -5   5   1      260.48      320.61      5.61 o 
  -3   5   1      356.19      490.72      6.08 o 
  -1   5   1    18684.49    19746.98     49.08 o 
   1   5   1     1741.05     1684.70     14.95 o 
   3   5   1    14047.50    15154.81     32.79 o 
   5   5   1      447.23      597.74     20.60 o 
   7   5   1     1555.81     1505.21     16.84 o 
   9   5   1     2187.92     2153.03     15.33 o 
  11   5   1      785.06      795.10     23.28 o 
  13   5   1      934.58      923.38     26.14 o 
  15   5   1      274.84      294.60     21.07 o 
 -16   6   1       26.86       47.09     17.68 o 
 -14   6   1      236.42      254.86     13.63 o 
 -12   6   1       76.30       63.18     15.76 o 
 -10   6   1     2712.80     2785.99     60.86 o 
  -8   6   1     4170.14     4063.75     76.74 o 
  -6   6   1     2857.47     3110.27     32.83 o 
  -4   6   1     5795.06     5815.79     33.06 o 
  -2   6   1     3690.34     3762.33     11.03 o 
   0   6   1       69.17       84.07      2.44 o 
   2   6   1      351.14      317.18      4.58 o 
   4   6   1      118.04      164.16      5.74 o 
   6   6   1      472.56      394.50      9.33 o 
   8   6   1      477.11      474.62     11.01 o 
  10   6   1      378.12      309.56     16.54 o 
  12   6   1       50.51       57.24     15.53 o 
  14   6   1      363.68      400.01     21.91 o 
  16   6   1       97.79       96.08     17.66 o 
 -15   7   1        7.21       11.19     11.29 o 
 -13   7   1      506.14      490.02     18.17 o 
 -11   7   1      554.12      546.64     15.45 o 
  -9   7   1     2532.54     2389.71     24.28 o 
  -7   7   1        7.04        4.01      4.81 o 
  -5   7   1      274.30      282.67      4.43 o 
  -3   7   1      638.34      742.46      7.69 o 
  -1   7   1      649.00      549.24      4.65 o 
   1   7   1     1794.29     1966.18      9.58 o 
   3   7   1     4361.35     4239.36     19.99 o 
   5   7   1     1830.00     2092.10     14.86 o 
   7   7   1      687.89      611.68     11.57 o 
   9   7   1      224.83      267.05     15.17 o 
  11   7   1     1119.78     1058.48     26.28 o 
  13   7   1        9.47        6.52     13.18 o 
  15   7   1       18.01       13.33     16.43 o 
 -14   8   1       19.78        6.46     10.40 o 
 -12   8   1       77.94       62.34     10.55 o 
 -10   8   1       58.33       51.11     12.14 o 
  -8   8   1      163.43      160.85      9.20 o 
  -6   8   1      470.49      451.98      7.25 o 
  -4   8   1     1759.65     1696.57      8.93 o 
  -2   8   1     3517.82     3505.00     12.53 o 
   0   8   1      119.09      105.28     13.56 o 
   2   8   1      531.69      397.28      5.96 o 
   4   8   1     3719.92     4005.63     36.26 o 
   6   8   1      274.88      213.29      7.07 o 
   8   8   1      336.16      301.53     13.66 o 
  10   8   1      720.01      755.99     21.65 o 
  12   8   1       61.97       64.22     14.06 o 
  14   8   1       82.64       81.55     16.50 o 
 -15   9   1      212.23      218.91     14.46 o 
 -13   9   1      206.54      224.37     13.39 o 
 -11   9   1        1.43        3.36      9.27 o 
  -9   9   1     2091.27     2109.33     24.39 o 
  -7   9   1      459.76      360.90      9.31 o 
  -5   9   1      273.55      233.41      6.00 o 
  -3   9   1      708.91      616.02      6.62 o 
  -1   9   1      299.78      299.90      5.85 o 
   1   9   1       74.14       53.21      4.43 o 
   3   9   1      584.61      641.59      9.72 o 
   5   9   1      851.71     1004.66     11.69 o 
   7   9   1      341.95      347.48      8.79 o 
   9   9   1      395.34      369.40     12.83 o 
  11   9   1      377.75      350.50     16.19 o 
  13   9   1      114.60      109.44     11.49 o 
  15   9   1      121.06      110.11     12.37 o 
 -14  10   1        0.49       -7.95     11.69 o 
 -12  10   1       22.28       10.64     10.17 o 
 -10  10   1       35.27       16.47     10.33 o 
  -8  10   1      423.85      469.39     22.73 o 
  -6  10   1      577.25      601.98     10.98 o 
  -4  10   1      666.17      774.13     12.09 o 
  -2  10   1      313.80      319.28     12.35 o 
   0  10   1      356.98      321.59      7.78 o 
   2  10   1     1062.02      948.44     10.22 o 
   4  10   1     4646.84     4620.07     40.90 o 
   6  10   1       18.01       -2.65      5.21 o 
   8  10   1     2460.58     2492.52     25.85 o 
  10  10   1      346.71      364.91     13.39 o 
  12  10   1       79.63       73.72     10.99 o 
  14  10   1      102.24      112.06     18.10 o 
 -13  11   1       20.21        5.45     11.19 o 
 -11  11   1       11.82       18.36      9.50 o 
  -9  11   1       38.46       29.51      8.62 o 
  -7  11   1        9.86       -2.84      7.20 o 
  -5  11   1      110.70      104.29     10.64 o 
  -3  11   1       74.09       78.75      7.01 o 
  -1  11   1     3914.57     3562.84     31.00 o 
   1  11   1      285.04      283.90     11.65 o 
   3  11   1      924.53      877.64     16.34 o 
   5  11   1       43.43       53.22      7.78 o 
   7  11   1      103.70       82.24      9.59 o 
   9  11   1        0.05       -1.23      8.51 o 
  11  11   1        0.09      -17.67     17.67 o 
  13  11   1      108.25       92.57     18.37 o 
 -12  12   1       97.40       77.41     11.45 o 
 -10  12   1      222.79      274.95     12.74 o 
  -8  12   1      971.30      871.49     28.41 o 
  -6  12   1      370.11      347.17     16.34 o 
  -4  12   1     1487.94     1346.14     33.81 o 
  -2  12   1       80.92       58.44      9.39 o 
   0  12   1      743.50      725.49     16.30 o 
   2  12   1     2980.23     2879.72     60.57 o 
   4  12   1      800.97      808.18     14.01 o 
   6  12   1      325.83      339.19     14.63 o 
   8  12   1        0.31       -2.48     15.88 o 
  10  12   1       80.68       56.58      9.63 o 
  12  12   1       13.56        4.81     10.84 o 
 -11  13   1      120.04       96.27     17.40 o 
  -9  13   1      572.23      589.29     25.96 o 
  -7  13   1     1310.27     1339.09     40.02 o 
  -5  13   1       65.18       64.51     11.21 o 
  -3  13   1      594.69      602.91     16.13 o 
  -1  13   1      194.99      210.13     11.68 o 
   1  13   1       60.38       48.25      8.37 o 
   3  13   1     1012.75     1040.31     15.95 o 
   5  13   1       22.70       43.27     10.85 o 
   7  13   1     1600.19     1422.29     35.78 o 
   9  13   1      201.64      229.79     22.46 o 
  11  13   1        0.11       -9.37     18.06 o 
 -10  14   1      187.29      217.01     21.89 o 
  -8  14   1      674.24      634.26     28.68 o 
  -6  14   1       58.97       46.59     12.61 o 
  -4  14   1      305.80      370.29     15.51 o 
  -2  14   1       42.72       47.18     10.10 o 
   0  14   1      101.91       83.60      9.78 o 
   2  14   1      145.28      138.27      9.21 o 
   4  14   1       47.39       44.46     10.57 o 
   6  14   1      227.64      204.12     14.77 o 
   8  14   1       11.18       17.55     18.20 o 
  10  14   1        8.72        1.79     20.11 o 
  -9  15   1       44.97       53.61     21.62 o 
  -7  15   1        3.13       10.50     12.70 o 
  -5  15   1       24.37       21.42     11.95 o 
  -3  15   1      247.57      228.33     19.73 o 
  -1  15   1       17.09        1.12     15.10 o 
   1  15   1      167.85      173.38      9.45 o 
   3  15   1      320.81      358.43     15.85 o 
   5  15   1       87.54       80.93     12.11 o 
   7  15   1        6.20       32.32     18.39 o 
   9  15   1        8.15       18.71     16.18 o 
  -8  16   1      277.49      285.02     19.70 o 
  -6  16   1      218.76      247.68     17.69 o 
  -4  16   1      811.30      868.97     29.00 o 
  -2  16   1      401.84      455.33     17.61 o 
   0  16   1        3.49       -6.05     18.49 o 
   2  16   1      623.41      654.45     23.93 o 
   4  16   1      431.03      502.84     18.82 o 
   6  16   1       11.59        1.97     13.97 o 
   8  16   1      537.25      636.88     31.83 o 
  -5  17   1       89.06      143.68     16.96 o 
  -3  17   1      504.21      519.99     18.76 o 
  -1  17   1       40.08        8.76     11.55 o 
   1  17   1      149.39      182.89     21.09 o 
   3  17   1      138.09      111.24     16.65 o 
   5  17   1        2.99        4.73     12.67 o 
  -2  18   1        0.44       -6.81     13.30 o 
   0  18   1        0.35       -0.99     17.98 o 
   2  18   1      158.13      149.94     20.34 o 
 -16   0   2       73.82       81.65     15.59 o 
 -14   0   2        6.58        4.01     11.57 o 
 -12   0   2      404.68      341.50     16.47 o 
 -10   0   2      462.42      429.65     14.42 o 
  -8   0   2     1226.04     1339.53     35.95 o 
  -6   0   2      671.84      672.16     15.31 o 
  -4   0   2     5203.59     4954.86     30.19 o 
  -2   0   2    30151.95    29504.26     57.06 o 
   0   0   2     9051.90     9613.01     20.93 o 
   2   0   2    86041.69    70312.60    383.90 o 
   4   0   2     7369.03     7618.18     38.54 o 
   6   0   2     5440.62     5234.69     37.17 o 
   8   0   2     1993.94     1801.22     25.63 o 
  10   0   2      291.88      306.38      9.71 o 
  12   0   2      901.51      919.20     22.98 o 
  14   0   2        0.03       -0.98     11.91 o 
  16   0   2      342.46      378.01     21.60 o 
 -17   1   2      152.88      145.34     13.39 o 
 -15   1   2      204.84      249.25     14.51 o 
 -13   1   2       19.91        3.40      8.94 o 
 -11   1   2      907.71      898.85     30.63 o 
  -9   1   2     1224.20     1218.54     14.20 o 
  -7   1   2    11351.47    11147.97     80.16 o 
  -5   1   2    17347.83    17599.84     79.47 o 
  -3   1   2    25949.26    25425.84     47.43 o 
  -1   1   2    16765.12    16927.62     53.55 o 
   1   1   2     3958.02     4253.35     11.03 o 
   3   1   2    15033.72    14122.63     43.68 o 
   5   1   2       55.83       46.68     11.97 o 
   7   1   2     2404.87     2415.78     39.15 o 
   9   1   2     2019.63     2034.25     15.40 o 
  11   1   2      674.64      656.12     11.08 o 
  13   1   2      108.28      109.71     10.23 o 
  15   1   2      314.55      327.99     13.52 o 
  17   1   2       71.40       77.05     11.24 o 
 -16   2   2       17.96       10.40      9.80 o 
 -14   2   2       64.78       58.96      9.68 o 
 -12   2   2      331.39      291.97     11.38 o 
 -10   2   2      754.58      737.41     12.69 o 
  -8   2   2     3186.01     3212.10     38.59 o 
  -6   2   2      186.93      132.26      4.08 o 
  -4   2   2     2518.13     2687.87     13.92 o 
  -2   2   2     7517.65     7289.05     43.09 o 
   0   2   2    10447.21    11038.48     31.19 o 
   2   2   2      628.96      639.72      8.52 o 
   4   2   2     1093.96     1128.14     15.75 o 
   6   2   2      143.12      151.09      8.44 o 
   8   2   2      208.49      238.74     11.59 o 
  10   2   2     1134.91     1234.55     28.23 o 
  12   2   2      260.52      275.82      9.12 o 
  14   2   2      175.35      166.19     10.83 o 
  16   2   2      102.85       94.44     11.63 o 
 -17   3   2      111.00      129.49     20.04 o 
 -15   3   2       19.24        5.81      8.95 o 
 -13   3   2       40.48       40.18      9.56 o 
 -11   3   2      120.92       87.65      8.74 o 
  -9   3   2       52.66       66.63      5.26 o 
  -7   3   2      238.88      284.26      7.61 o 
  -5   3   2     4751.59     4983.65     57.62 o 
  -3   3   2    24571.82    23683.39     51.46 o 
  -1   3   2      652.25      739.56      4.87 o 
   1   3   2    14132.72    14267.76     21.96 o 
   3   3   2      988.45      951.54     10.07 o 
   5   3   2      212.71      224.66      8.96 o 
   7   3   2      950.26      883.79     17.37 o 
   9   3   2     1150.74     1130.69     15.91 o 
  11   3   2     3295.28     3296.71     21.62 o 
  13   3   2       41.21       41.98      8.68 o 
  15   3   2       71.75       63.44     14.22 o 
 -16   4   2      288.64      378.69     20.76 o 
 -14   4   2       53.70       18.63     14.72 o 
 -12   4   2     1854.77     1839.10     20.91 o 
 -10   4   2     2204.00     2204.79     20.21 o 
  -8   4   2     2391.31     2473.00     17.35 o 
  -6   4   2     1565.73     1540.93      9.76 o 
  -4   4   2    16953.00    16236.50     46.21 o 
  -2   4   2    19533.22    19648.05     63.39 o 
   0   4   2    28403.81    26907.08     65.43 o 
   2   4   2      492.76      407.99      7.73 o 
   4   4   2     6871.54     6885.92     28.58 o 
   6   4   2      696.45      824.66     16.49 o 
   8   4   2     2500.89     2550.47     41.30 o 
  10   4   2      554.52      544.08      9.57 o 
  12   4   2      691.24      684.75     23.07 o 
  14   4   2        0.01        4.65     13.00 o 
  16   4   2       30.98       40.36     16.38 o 
 -17   5   2       16.68       14.21     15.94 o 
 -15   5   2       45.41       38.61     15.61 o 
 -13   5   2       50.67       38.28      9.32 o 
 -11   5   2      270.64      276.01     19.64 o 
  -9   5   2      102.59       99.29      6.34 o 
  -7   5   2     1257.02     1217.39      9.62 o 
  -5   5   2     2076.78     2228.10     24.56 o 
  -3   5   2      150.46      160.68      2.97 o 
  -1   5   2       90.01       64.01      1.78 o 
   1   5   2      968.51      893.62      7.10 o 
   3   5   2     2329.87     2249.08     13.73 o 
   5   5   2      155.53      110.76      5.98 o 
   7   5   2      924.24      973.85     11.16 o 
   9   5   2      488.58      474.62     11.99 o 
  11   5   2     1500.40     1530.24     20.39 o 
  13   5   2      826.59      939.83     26.87 o 
  15   5   2      126.11      107.89     18.49 o 
 -16   6   2      107.97      117.31     15.71 o 
 -14   6   2       28.00       27.42      9.58 o 
 -12   6   2       59.83       47.56     16.06 o 
 -10   6   2       24.10       16.02      9.22 o 
  -8   6   2      377.78      349.11      8.76 o 
  -6   6   2     1497.93     1588.16     11.71 o 
  -4   6   2     3768.83     4435.74     16.48 o 
  -2   6   2    11112.46    11660.77     36.58 o 
   0   6   2       21.96       46.20      4.56 o 
   2   6   2     4685.80     4833.57     26.96 o 
   4   6   2     6058.48     6667.03     31.00 o 
   6   6   2     1773.90     1953.12     27.18 o 
   8   6   2     1657.55     1696.68     18.66 o 
  10   6   2       23.45       15.45      7.92 o 
  12   6   2     2054.84     2217.53     36.49 o 
  14   6   2      130.44      135.43     17.82 o 
  16   6   2       41.88       44.86     17.71 o 
 -15   7   2       22.00       33.84     10.96 o 
 -13   7   2      165.05      167.60     11.81 o 
 -11   7   2     1881.54     1959.14     30.93 o 
  -9   7   2       23.21       14.54      6.60 o 
  -7   7   2     2436.38     2514.63     17.71 o 
  -5   7   2        4.24        3.67      2.62 o 
  -3   7   2      553.18      660.91      6.20 o 
  -1   7   2      763.46      608.90      7.75 o 
   1   7   2     2674.45     2711.79     12.03 o 
   3   7   2     2945.79     2787.51     16.93 o 
   5   7   2     8834.97     9048.35     56.60 o 
   7   7   2      967.35      999.33     21.80 o 
   9   7   2       25.53       19.68      7.31 o 
  11   7   2     1883.22     1868.34     33.25 o 
  13   7   2      300.79      303.02     19.93 o 
  15   7   2       11.12        5.39     15.81 o 
 -14   8   2        9.49        8.44     10.79 o 
 -12   8   2        1.01       -9.21      9.21 o 
 -10   8   2      650.03      612.65     15.32 o 
  -8   8   2      121.68      121.52      6.83 o 
  -6   8   2        5.04       -0.37      3.57 o 
  -4   8   2      348.06      350.07      4.66 o 
  -2   8   2      128.38      121.26      2.85 o 
   0   8   2      432.11      469.24      6.53 o 
   2   8   2     1622.55     1611.05     10.57 o 
   4   8   2     1623.79     1775.69     19.39 o 
   6   8   2     1994.86     1758.39     28.09 o 
   8   8   2      956.19      935.55     29.77 o 
  10   8   2       21.41        8.81     12.24 o 
  12   8   2      146.53      186.97     16.60 o 
  14   8   2       33.35       27.37     13.98 o 
 -15   9   2       10.80        6.36     12.22 o 
 -13   9   2      146.75      158.09     15.85 o 
 -11   9   2       89.55       45.28     10.96 o 
  -9   9   2      100.99       94.94      9.62 o 
  -7   9   2      129.45      146.95      7.55 o 
  -5   9   2      452.19      424.30      7.23 o 
  -3   9   2     2412.48     2523.50     17.82 o 
  -1   9   2      262.10      369.09      7.23 o 
   1   9   2       40.61       38.68      4.36 o 
   3   9   2      428.52      351.61      8.60 o 
   5   9   2      447.55      437.07     10.48 o 
   7   9   2      180.65      153.05      8.85 o 
   9   9   2     1084.91     1051.55     23.90 o 
  11   9   2       30.14       51.70     12.78 o 
  13   9   2        3.79        0.16     13.07 o 
 -14  10   2        1.61      -17.63     17.63 o 
 -12  10   2      568.12      591.44     16.32 o 
 -10  10   2      412.57      430.87     13.92 o 
  -8  10   2     1011.59      988.25     23.61 o 
  -6  10   2     1278.70     1360.01     15.10 o 
  -4  10   2       13.15        9.46      8.17 o 
  -2  10   2      562.77      623.38     23.51 o 
   0  10   2      434.53      424.72      8.52 o 
   2  10   2        0.15       -3.44      5.92 o 
   4  10   2     3900.17     4024.01     30.31 o 
   6  10   2      151.26      151.31      7.53 o 
   8  10   2      266.85      271.07     12.02 o 
  10  10   2      103.80      118.70     10.68 o 
  12  10   2       65.23       64.81     10.13 o 
  14  10   2       19.06        7.56     11.28 o 
 -13  11   2        4.16      -11.24     11.24 o 
 -11  11   2      293.17      280.07     13.34 o 
  -9  11   2      196.79      192.73     11.21 o 
  -7  11   2      221.71      235.66      8.78 o 
  -5  11   2     2252.75     2186.69     26.05 o 
  -3  11   2       74.92       41.05      9.60 o 
  -1  11   2     1373.55     1129.32     23.25 o 
   1  11   2     1977.47     2094.14     18.78 o 
   3  11   2        3.27       -1.26      8.03 o 
   5  11   2     2157.08     2044.14     20.31 o 
   7  11   2     1216.99     1317.16     19.47 o 
   9  11   2      275.55      272.84     12.45 o 
  11  11   2       77.18       62.19     10.19 o 
  13  11   2       90.90       80.69     11.28 o 
 -12  12   2      154.72      165.75     16.80 o 
 -10  12   2       74.07       63.53     13.88 o 
  -8  12   2        0.53       10.43     10.94 o 
  -6  12   2      679.01      773.83     40.58 o 
  -4  12   2       22.18       11.91      9.59 o 
  -2  12   2      299.44      216.55     10.51 o 
   0  12   2      205.98      247.45     12.12 o 
   2  12   2      135.71      106.62      9.65 o 
   4  12   2      274.04      287.27     10.62 o 
   6  12   2      687.89      723.44     26.47 o 
   8  12   2        5.57      -11.75     18.05 o 
  10  12   2      240.41      224.40     12.28 o 
  12  12   2        1.10      -13.49     13.49 o 
 -11  13   2       40.64       66.06     18.38 o 
  -9  13   2      150.78      149.25     19.15 o 
  -7  13   2      265.78      271.18     25.00 o 
  -5  13   2        0.06       18.88     11.34 o 
  -3  13   2        0.88       30.81     32.42 o 
  -1  13   2     1898.12     2036.80     77.29 o 
   1  13   2       67.55       42.76      7.79 o 
   3  13   2      274.83      186.74      9.81 o 
   5  13   2      121.75      111.83      9.41 o 
   7  13   2       20.09       -1.83     15.73 o 
   9  13   2        4.69       -6.46     16.77 o 
  11  13   2       14.83       -8.25     19.79 o 
 -10  14   2      198.39      210.79     22.09 o 
  -8  14   2        0.01       -0.48     11.86 o 
  -6  14   2      911.35      829.97     20.45 o 
  -4  14   2      837.18      776.73     19.18 o 
  -2  14   2       61.95       24.69     14.89 o 
   0  14   2      658.62      567.74     13.55 o 
   2  14   2        1.08        6.91      7.56 o 
   4  14   2       79.79       51.76      8.63 o 
   6  14   2       40.07       66.87     16.55 o 
   8  14   2       17.81       36.29     19.27 o 
  10  14   2       57.49       41.10     17.50 o 
  -9  15   2        6.90       34.60     19.72 o 
  -7  15   2      210.13      309.63     26.64 o 
  -5  15   2      523.40      624.05     19.55 o 
  -3  15   2        7.88       14.65     11.66 o 
  -1  15   2      763.80      901.58     29.94 o 
   1  15   2       32.17       38.62      8.27 o 
   3  15   2      163.89      217.78     11.23 o 
   5  15   2      829.46      895.52     21.40 o 
   7  15   2      150.18      158.19     20.57 o 
   9  15   2      117.15      112.36     22.65 o 
  -8  16   2        7.26        2.46     14.76 o 
  -6  16   2      190.89      157.60     18.70 o 
  -4  16   2       85.51       94.42     14.74 o 
  -2  16   2        0.26       -5.98     12.20 o 
   0  16   2      244.19      213.16     14.20 o 
   2  16   2      249.18      204.47     11.46 o 
   4  16   2      148.15      106.25     13.10 o 
   6  16   2        3.64       10.97     11.13 o 
  -5  17   2      340.38      310.59     17.92 o 
  -3  17   2       40.96       25.04     12.61 o 
  -1  17   2      115.95       83.32     13.40 o 
   1  17   2        0.60       -8.81     11.37 o 
   3  17   2      332.02      340.94     16.24 o 
   5  17   2      111.53      111.40     19.37 o 
   0  18   2       47.84       54.88     12.12 o 
 -17   1   3       51.83       48.77     12.31 o 
 -15   1   3      230.37      201.69     12.57 o 
 -13   1   3      530.73      496.57     13.88 o 
 -11   1   3      632.87      571.19     12.86 o 
  -9   1   3     1552.50     1401.38     13.36 o 
  -7   1   3     1602.81     2056.33     25.72 o 
  -5   1   3     6925.88     7065.99     31.92 o 
  -3   1   3    13748.99    13211.55     27.63 o 
  -1   1   3       62.93       73.56      3.92 o 
   1   1   3    77082.69    68713.56    154.09 o 
   3   1   3    35122.80    33575.53     58.36 o 
   5   1   3     1389.54     1421.57     31.23 o 
   7   1   3     1290.12     1391.09     22.77 o 
   9   1   3     2175.54     2277.90     22.37 o 
  11   1   3      212.47      195.18      7.95 o 
  13   1   3       83.97       66.90     10.16 o 
  15   1   3      398.76      411.31     14.91 o 
 -16   2   3       39.18       29.44     10.03 o 
 -14   2   3      340.86      324.58     12.66 o 
 -12   2   3      830.25      855.37     27.95 o 
 -10   2   3     1635.97     1659.94     16.29 o 
  -8   2   3     1329.13     1368.19     11.45 o 
  -6   2   3      306.52      371.46      5.00 o 
  -4   2   3     9069.83     9428.60     30.91 o 
  -2   2   3     3295.55     3139.14     19.51 o 
   0   2   3    20511.64    20854.96     70.89 o 
   2   2   3     2296.97     2838.81     15.30 o 
   4   2   3       71.23       42.08      4.54 o 
   6   2   3     3139.98     3282.52     22.94 o 
   8   2   3        3.18        5.75      7.69 o 
  10   2   3      679.00      710.07     26.43 o 
  12   2   3        0.10        0.22      6.83 o 
  14   2   3      663.31      682.31     32.32 o 
  16   2   3       87.85      112.95     17.87 o 
 -17   3   3        6.53       10.32     15.45 o 
 -15   3   3       25.01       12.62      8.85 o 
 -13   3   3        5.77        4.45      8.06 o 
 -11   3   3      304.85      275.71      7.81 o 
  -9   3   3      758.50      843.60     13.98 o 
  -7   3   3      907.28      913.81     12.49 o 
  -5   3   3     6184.17     6525.85     65.14 o 
  -3   3   3      348.03      390.54      4.12 o 
  -1   3   3     7059.86     7689.69     46.05 o 
   1   3   3      950.61     1177.69     15.44 o 
   3   3   3        1.71       12.55      4.41 o 
   5   3   3      278.04      335.77     11.71 o 
   7   3   3     1964.72     2006.62     27.18 o 
   9   3   3       61.45       31.44     10.15 o 
  11   3   3       41.59       35.28      6.55 o 
  13   3   3       49.34       60.09      7.74 o 
  15   3   3      163.60      154.65     16.61 o 
 -16   4   3       22.16        8.63     15.57 o 
 -14   4   3       12.83        8.08     12.59 o 
 -12   4   3      532.02      502.82     10.49 o 
 -10   4   3      306.15      274.79      7.43 o 
  -8   4   3      864.33      991.50     15.59 o 
  -6   4   3     7218.09     7418.71     22.58 o 
  -4   4   3     4511.45     4976.03     19.66 o 
  -2   4   3      595.01      625.88      4.75 o 
   0   4   3     1205.92     1323.02      9.32 o 
   2   4   3    17214.92    18083.12     71.43 o 
   4   4   3     1992.53     2263.69     18.25 o 
   6   4   3      322.91      407.06     13.97 o 
   8   4   3      531.93      615.52     17.37 o 
  10   4   3     1518.87     1626.96     23.34 o 
  12   4   3       79.82       76.97     10.34 o 
  14   4   3       62.52       69.95     16.61 o 
  16   4   3       82.80       98.06     18.01 o 
 -15   5   3      110.21       91.80     16.69 o 
 -13   5   3       68.35       60.60      8.65 o 
 -11   5   3     1380.70     1242.21     15.79 o 
  -9   5   3     3914.14     3613.81     54.29 o 
  -7   5   3      517.74      573.44      9.51 o 
  -5   5   3       56.14       64.25      3.60 o 
  -3   5   3     1257.98     1215.32     15.51 o 
  -1   5   3     2258.86     2179.13     16.67 o 
   1   5   3      877.99     1065.35      8.07 o 
   3   5   3     6766.72     6501.63     57.10 o 
   5   5   3      657.44      715.80     12.15 o 
   7   5   3        0.33        1.50      8.59 o 
   9   5   3     7736.89     7589.01     57.88 o 
  11   5   3        0.50        8.03      8.89 o 
  13   5   3      717.16      796.57     25.70 o 
  15   5   3      499.53      514.07     24.41 o 
 -16   6   3       94.18       80.83     17.28 o 
 -14   6   3       11.17       12.05      8.75 o 
 -12   6   3       17.56       11.74      8.42 o 
 -10   6   3      926.55     1014.65     14.38 o 
  -8   6   3     1634.90     1653.78     30.63 o 
  -6   6   3     5423.67     5027.28     40.65 o 
  -4   6   3    11614.30    12305.71    106.06 o 
  -2   6   3    18383.25    17889.69     98.28 o 
   0   6   3     1227.67     1322.37     14.56 o 
   2   6   3     1045.25      859.81      9.40 o 
   4   6   3      967.79      923.43     13.46 o 
   6   6   3     3731.47     3822.15     39.53 o 
   8   6   3     2813.54     2754.42     35.76 o 
  10   6   3       30.29       40.84      8.68 o 
  12   6   3     1196.33     1175.32     28.26 o 
  14   6   3      379.83      423.67     22.29 o 
 -15   7   3      302.98      286.26     19.30 o 
 -13   7   3       28.21       19.53      9.94 o 
 -11   7   3      158.75      151.18      8.72 o 
  -9   7   3     2273.46     2135.67     22.70 o 
  -7   7   3      238.94      266.02      6.79 o 
  -5   7   3     1386.85     1169.86     15.02 o 
  -3   7   3       91.04      143.64      4.17 o 
  -1   7   3     2637.97     2854.66     19.14 o 
   1   7   3     1282.75     1297.33      7.48 o 
   3   7   3        5.25       15.34     11.01 o 
   5   7   3     1950.63     1854.58     28.81 o 
   7   7   3      273.71      315.17     15.98 o 
   9   7   3      489.17      405.31     17.68 o 
  11   7   3       94.12      116.21     16.24 o 
  13   7   3       79.64       88.99     14.42 o 
  15   7   3      105.14       79.12     17.88 o 
 -14   8   3      203.54      216.22     13.26 o 
 -12   8   3        4.73        1.17     10.09 o 
 -10   8   3     2598.50     2455.53     41.00 o 
  -8   8   3      618.38      487.70     10.48 o 
  -6   8   3      395.36      355.56      6.66 o 
  -4   8   3      920.64     1031.05      8.13 o 
  -2   8   3      246.01      228.24      3.76 o 
   0   8   3      593.59      694.84      6.33 o 
   2   8   3     4705.05     4979.29     31.42 o 
   4   8   3      196.88      158.16     13.23 o 
   6   8   3      408.51      439.56     17.65 o 
   8   8   3       34.10       39.62     11.30 o 
  10   8   3      821.98      813.75     23.22 o 
  12   8   3        3.22        6.95     12.16 o 
  14   8   3      247.05      225.81     17.44 o 
 -15   9   3        5.44      -10.98     10.98 o 
 -13   9   3      308.92      325.16     33.61 o 
 -11   9   3      209.82      157.89     31.40 o 
  -9   9   3      436.75      513.05     11.34 o 
  -7   9   3     1539.14     1505.15     13.53 o 
  -5   9   3      718.33      652.65      8.61 o 
  -3   9   3     1552.37     1450.66     17.70 o 
  -1   9   3     2679.37     2516.84     18.50 o 
   1   9   3     4472.99     4360.83     23.56 o 
   3   9   3     6683.25     7008.16     31.15 o 
   5   9   3       47.40       60.87     12.24 o 
   7   9   3      121.47      130.74     14.29 o 
   9   9   3      460.39      447.09     13.22 o 
  11   9   3       24.74       31.16     11.42 o 
  13   9   3       94.00      102.07     14.23 o 
 -14  10   3      192.31      234.92     14.98 o 
 -12  10   3        2.18        4.93     10.25 o 
 -10  10   3      258.78      231.34     13.14 o 
  -8  10   3        9.13       -1.07      7.01 o 
  -6  10   3      164.15      122.61      7.75 o 
  -4  10   3      107.81      124.80      9.79 o 
  -2  10   3      364.56      448.37     11.31 o 
   0  10   3      720.11      676.36     15.68 o 
   2  10   3      424.00      483.16     10.36 o 
   4  10   3     1925.75     1862.92     20.78 o 
   6  10   3      383.77      347.64     13.04 o 
   8  10   3     1175.96     1086.40     33.59 o 
  10  10   3      504.42      487.08     19.58 o 
  12  10   3        1.24       11.58     13.59 o 
 -13  11   3       23.38       54.39     18.45 o 
 -11  11   3      177.54      186.83     15.73 o 
  -9  11   3      177.49      122.84     10.20 o 
  -7  11   3      367.35      358.22     20.57 o 
  -5  11   3        1.25       -2.81      9.84 o 
  -3  11   3      154.23      122.22     14.89 o 
  -1  11   3      370.15      340.55     11.54 o 
   1  11   3      449.23      442.13     10.74 o 
   3  11   3      372.12      336.07     10.94 o 
   5  11   3       17.18       32.67     10.17 o 
   7  11   3      725.14      730.68     18.41 o 
   9  11   3       19.21       16.56     15.44 o 
  11  11   3       29.19       30.63      9.43 o 
  13  11   3       25.61       36.72     12.17 o 
 -12  12   3      191.05      218.29     15.54 o 
 -10  12   3       16.85       36.01     17.06 o 
  -8  12   3      461.44      519.71     27.10 o 
  -6  12   3       76.64       69.25     10.65 o 
  -4  12   3     1386.12     1391.39     28.28 o 
  -2  12   3      371.22      384.12     20.54 o 
   0  12   3     2324.96     2333.74     20.58 o 
   2  12   3     5046.48     5269.10     41.56 o 
   4  12   3      928.78     1085.42     23.71 o 
   6  12   3       62.98       85.23     10.89 o 
   8  12   3      591.99      486.20     83.25 o 
  10  12   3      170.33      196.01     12.39 o 
  12  12   3       10.51        4.21     11.08 o 
 -11  13   3      237.82      330.30     24.34 o 
  -9  13   3      229.94      264.05     22.09 o 
  -7  13   3      450.87      430.18     16.23 o 
  -5  13   3       58.83       61.11     11.29 o 
  -3  13   3      580.58      553.35     19.61 o 
  -1  13   3       37.83       42.87     15.67 o 
   1  13   3      119.79       76.04      8.88 o 
   3  13   3       86.72       66.33      8.50 o 
   5  13   3      329.53      387.83     12.01 o 
   7  13   3        2.83       -5.26     15.69 o 
   9  13   3      341.82      308.12     22.11 o 
  11  13   3       25.66       10.02     18.26 o 
 -10  14   3        9.05       64.61     19.84 o 
  -8  14   3      681.76      674.76     20.64 o 
  -6  14   3      515.85      453.99     17.45 o 
  -4  14   3        2.73        1.62     11.98 o 
  -2  14   3      806.82      831.35     28.77 o 
   0  14   3      359.80      354.77     14.23 o 
   2  14   3        4.65       12.25      7.50 o 
   4  14   3        5.29       -2.87      8.31 o 
   6  14   3        0.62       -8.02     17.34 o 
   8  14   3      157.34      159.49     18.90 o 
  10  14   3       21.43        1.59     21.32 o 
  -9  15   3       81.61       79.91     19.65 o 
  -7  15   3       78.16       70.35     14.99 o 
  -5  15   3       41.58       56.68     12.60 o 
  -3  15   3      290.57      291.47     15.84 o 
  -1  15   3        7.99       13.73     14.04 o 
   1  15   3      453.69      419.13     15.46 o 
   3  15   3      285.12      294.27     11.41 o 
   5  15   3       15.57        2.62     11.01 o 
   7  15   3       68.49       66.66     17.80 o 
   9  15   3       11.63        5.83     17.55 o 
  -8  16   3      195.85      190.24     15.74 o 
  -6  16   3        5.85       18.72     14.64 o 
  -4  16   3      351.50      351.85     17.32 o 
  -2  16   3       80.56       37.44     16.69 o 
   0  16   3        4.51        3.64     11.11 o 
   2  16   3      118.44       92.33     12.45 o 
   4  16   3      246.94      279.26     21.44 o 
   6  16   3        0.76       26.35     18.41 o 
  -5  17   3      179.01      192.06     17.47 o 
  -3  17   3      520.46      557.69     44.05 o 
  -1  17   3       19.22       37.54     16.65 o 
   1  17   3       38.77       56.31     12.36 o 
   3  17   3      182.46      219.75     19.71 o 
   5  17   3        2.04       -9.09     12.03 o 
 -16   0   4        6.29       37.87     15.62 o 
 -14   0   4       21.99       12.37     13.58 o 
 -12   0   4     3312.92     3336.65     40.07 o 
 -10   0   4      745.09      802.21     30.33 o 
  -8   0   4     5082.21     5218.49     21.56 o 
  -6   0   4      947.89      848.43      8.07 o 
  -4   0   4     5927.63     6986.55     41.46 o 
  -2   0   4      117.76       96.33      6.71 o 
   0   0   4     3245.80     3161.25     22.26 o 
   2   0   4     2518.60     2437.23     22.59 o 
   4   0   4    22927.35    23418.13     79.68 o 
   6   0   4     4355.99     4823.14     40.75 o 
   8   0   4       33.62       58.20     10.35 o 
  10   0   4        0.44       -0.58     10.77 o 
  12   0   4     1540.95     1614.94     21.96 o 
  14   0   4       77.15       67.35     14.03 o 
  16   0   4      107.97      143.95     16.61 o 
 -17   1   4       47.26       47.01     11.43 o 
 -15   1   4       75.96       64.62     10.03 o 
 -13   1   4      274.65      295.58     12.36 o 
 -11   1   4      606.72      603.52     10.95 o 
  -9   1   4      200.58      229.97      5.44 o 
  -7   1   4      708.58      791.09      8.66 o 
  -5   1   4     5224.55     4959.69     55.07 o 
  -3   1   4    11434.62    11720.21     45.48 o 
  -1   1   4     3481.27     3471.89     16.98 o 
   1   1   4    33330.58    32687.39     63.89 o 
   3   1   4      348.35      256.30      7.91 o 
   5   1   4     1681.31     1602.37     32.09 o 
   7   1   4       10.69        3.63      5.90 o 
   9   1   4       30.21       31.60      7.45 o 
  11   1   4      471.11      441.94     19.49 o 
  13   1   4      684.30      669.40     15.15 o 
  15   1   4      110.32      100.48     11.01 o 
 -16   2   4       77.19       86.68     11.32 o 
 -14   2   4       25.93       15.25      9.66 o 
 -12   2   4      161.75      165.02      8.92 o 
 -10   2   4       73.67       47.18      4.88 o 
  -8   2   4     2625.23     2650.96     19.27 o 
  -6   2   4      226.17      316.09      5.65 o 
  -4   2   4      142.70       44.43      2.54 o 
  -2   2   4    15145.20    15478.39     30.52 o 
   0   2   4    12378.91    12430.86     25.66 o 
   2   2   4     8749.21     8753.20     34.65 o 
   4   2   4     1848.02     2068.73     38.29 o 
   6   2   4     4666.66     4725.68     28.99 o 
   8   2   4       49.37       50.91      7.42 o 
  10   2   4      813.54      843.41     22.93 o 
  12   2   4      184.65      179.87      8.73 o 
  14   2   4       30.90       49.86      8.52 o 
  16   2   4       25.92       39.85     16.85 o 
 -17   3   4      130.76      163.05     19.57 o 
 -15   3   4       88.38       93.93     11.11 o 
 -13   3   4       66.42       72.69      9.26 o 
 -11   3   4     3093.32     3129.05     29.87 o 
  -9   3   4      132.85      153.79      5.24 o 
  -7   3   4     6917.53     6751.22     22.94 o 
  -5   3   4      656.45      580.69      6.05 o 
  -3   3   4     1252.03     1178.69     22.07 o 
  -1   3   4        2.36        5.01      1.83 o 
   1   3   4     7734.87     8242.42     31.34 o 
   3   3   4      194.00      180.01      5.24 o 
   5   3   4       72.46       70.57      6.90 o 
   7   3   4      685.87      756.27     18.91 o 
   9   3   4      169.69      142.93     12.80 o 
  11   3   4       77.20       75.75      9.21 o 
  13   3   4      725.93      768.44     21.56 o 
  15   3   4       66.53       75.10     14.98 o 
 -16   4   4        0.14        6.90     16.87 o 
 -14   4   4      143.84      183.27     17.65 o 
 -12   4   4      152.31      119.66      7.96 o 
 -10   4   4     1566.26     1548.28     20.70 o 
  -8   4   4      229.27      267.51      6.60 o 
  -6   4   4     8357.70     8583.51     58.20 o 
  -4   4   4     2817.82     2931.39     22.82 o 
  -2   4   4     1461.76     1508.04     16.25 o 
   0   4   4     5559.55     5508.44     41.30 o 
   2   4   4     5699.27     5674.65     36.52 o 
   4   4   4     6357.11     6319.00     31.02 o 
   6   4   4     3684.65     3439.23     36.81 o 
   8   4   4       67.55       75.67     11.53 o 
  10   4   4     1663.05     1693.00     31.15 o 
  12   4   4     1662.23     1710.29     39.06 o 
  14   4   4       73.10       80.21     16.86 o 
  16   4   4      189.20      226.11     21.22 o 
 -15   5   4       30.88        1.41     15.22 o 
 -13   5   4        2.36       -5.67     11.80 o 
 -11   5   4      632.69      530.80      9.46 o 
  -9   5   4     1093.20     1147.68     14.45 o 
  -7   5   4     8953.59     9098.06     53.68 o 
  -5   5   4      570.35      613.54      6.43 o 
  -3   5   4     5325.93     6054.75     59.49 o 
  -1   5   4      492.17      488.15      5.86 o 
   1   5   4      265.97      207.92      4.56 o 
   3   5   4       11.10        3.11      4.75 o 
   5   5   4     1205.58     1175.55     23.26 o 
   7   5   4      125.46      179.14     13.06 o 
   9   5   4      341.98      346.78     16.94 o 
  11   5   4        0.26       10.09     12.71 o 
  13   5   4       61.11       66.00     17.09 o 
  15   5   4       45.59       74.73     18.44 o 
 -16   6   4        2.17       -8.26     17.03 o 
 -14   6   4       37.73       50.56     15.46 o 
 -12   6   4      133.22      143.86      9.14 o 
 -10   6   4      283.66      291.07      9.94 o 
  -8   6   4     1264.07     1301.66     17.10 o 
  -6   6   4      319.22      306.53      8.37 o 
  -4   6   4     1571.67     1525.67     11.46 o 
  -2   6   4      430.16      297.85      3.46 o 
   0   6   4     6008.10     6931.49     15.92 o 
   2   6   4      887.90      917.66     10.72 o 
   4   6   4      705.47      781.22     19.91 o 
   6   6   4      492.87      421.45     16.79 o 
   8   6   4      657.59      655.98     21.27 o 
  10   6   4      284.79      248.85     16.20 o 
  12   6   4       41.09       58.34     10.69 o 
  14   6   4        4.62       34.65     16.74 o 
 -15   7   4       29.97       26.21     14.12 o 
 -13   7   4        0.01       -1.61      8.75 o 
 -11   7   4      269.73      255.97      9.78 o 
  -9   7   4      259.71      298.23     10.11 o 
  -7   7   4       77.62       82.75      6.56 o 
  -5   7   4     3542.43     3609.38     28.23 o 
  -3   7   4     1129.57     1018.19     17.04 o 
  -1   7   4     4053.20     4110.75     32.54 o 
   1   7   4    10843.39    10903.20     71.39 o 
   3   7   4      104.42      111.07     12.13 o 
   5   7   4     2555.07     2473.95     34.38 o 
   7   7   4     5612.34     5742.85     53.61 o 
   9   7   4      127.75      120.95     14.22 o 
  11   7   4     1009.62     1083.60     23.40 o 
  13   7   4      153.16      179.22     15.88 o 
  15   7   4      166.05      211.56     21.29 o 
 -14   8   4       42.40       22.92     10.57 o 
 -12   8   4      948.36      966.96     16.22 o 
 -10   8   4      130.46      128.46      8.69 o 
  -8   8   4      646.84      492.18     14.02 o 
  -6   8   4       13.75       19.79      4.63 o 
  -4   8   4     1743.46     1576.86     11.91 o 
  -2   8   4      255.15      216.65      5.91 o 
   0   8   4      601.82      458.41      8.96 o 
   2   8   4      146.48      150.58      8.03 o 
   4   8   4      839.58      833.08     22.73 o 
   6   8   4     2733.42     2824.01     39.33 o 
   8   8   4        0.07       -4.34     13.03 o 
  10   8   4      259.94      246.99     17.41 o 
  12   8   4       19.27       33.35     14.65 o 
  14   8   4       82.59       99.21     16.68 o 
 -15   9   4       29.02       42.10     16.62 o 
 -13   9   4       30.92       24.61     11.80 o 
 -11   9   4      232.90      179.23      9.40 o 
  -9   9   4      709.25      691.91     14.13 o 
  -7   9   4      280.04      256.95      8.54 o 
  -5   9   4      250.00      290.35      6.85 o 
  -3   9   4      373.81      356.78     11.89 o 
  -1   9   4     1328.71     1360.28     12.91 o 
   1   9   4      706.89      698.08     10.75 o 
   3   9   4       34.88       38.37      8.05 o 
   5   9   4       75.31       30.44     13.68 o 
   7   9   4      528.33      498.02     20.55 o 
   9   9   4      249.21      221.49     16.85 o 
  11   9   4      172.24      198.47     16.25 o 
  13   9   4       68.87       61.94     13.81 o 
 -14  10   4       80.18       97.89     12.40 o 
 -12  10   4      295.35      271.90     19.06 o 
 -10  10   4      532.41      511.34     15.43 o 
  -8  10   4        0.65        1.39      6.62 o 
  -6  10   4      608.13      567.78     13.48 o 
  -4  10   4      461.54      513.42     14.24 o 
  -2  10   4      378.48      291.91     18.10 o 
   0  10   4     3471.13     3551.23     22.50 o 
   2  10   4      748.19      828.21     12.71 o 
   4  10   4       52.15       31.74      9.81 o 
   6  10   4      710.13      771.32     24.96 o 
   8  10   4      863.54      836.74     26.64 o 
  10  10   4       71.00       81.14     12.11 o 
  12  10   4       93.02      112.90     15.32 o 
 -13  11   4      561.12      686.03     19.41 o 
 -11  11   4      208.03      251.18     13.37 o 
  -9  11   4        1.15        7.28      8.71 o 
  -7  11   4        0.26       -3.82      9.75 o 
  -5  11   4      382.27      447.91     25.25 o 
  -3  11   4      256.33      291.65     19.77 o 
  -1  11   4     2481.97     2412.74     53.08 o 
   1  11   4      133.84       93.00      8.16 o 
   3  11   4      583.31      564.38     12.87 o 
   5  11   4     1309.39     1212.52     21.24 o 
   7  11   4     1001.94      984.85     34.10 o 
   9  11   4        2.73        4.31     11.25 o 
  11  11   4      335.12      360.18     19.30 o 
 -12  12   4      163.82      163.32     59.51 o 
 -10  12   4      270.24      269.84     21.98 o 
  -8  12   4      203.15      183.17     12.84 o 
  -6  12   4      134.67      150.64     12.14 o 
  -4  12   4     2501.66     2686.68     29.92 o 
  -2  12   4     1486.95     1301.66     31.43 o 
   0  12   4        7.58       -5.05      6.81 o 
   2  12   4        3.71       16.87      8.04 o 
   4  12   4      133.88      151.76      9.87 o 
   6  12   4      512.16      510.00     17.51 o 
   8  12   4      100.50       87.45      9.45 o 
  10  12   4       88.43       82.71     13.44 o 
 -11  13   4      344.53      394.77     22.99 o 
  -9  13   4       25.21       31.60     12.88 o 
  -7  13   4      177.00      181.25     13.27 o 
  -5  13   4       11.80       17.66     10.71 o 
  -3  13   4      409.07      311.62     22.01 o 
  -1  13   4      316.38      299.56     13.00 o 
   1  13   4       71.77      102.22      8.38 o 
   3  13   4      169.18      141.36      9.74 o 
   5  13   4        6.04       21.32     18.73 o 
   7  13   4       15.58       26.75     17.22 o 
   9  13   4        7.68       -6.59     17.33 o 
 -10  14   4        6.61       21.14     15.68 o 
  -8  14   4       95.46      115.61     25.58 o 
  -6  14   4      668.16      677.81     19.55 o 
  -4  14   4       50.13       34.35     11.31 o 
  -2  14   4       48.46       45.14     17.13 o 
   0  14   4      320.24      296.10     37.27 o 
   2  14   4      170.80      133.33      9.61 o 
   4  14   4       56.29       59.94      8.94 o 
   6  14   4      135.44      155.90     13.01 o 
   8  14   4        5.73       -2.98     18.02 o 
  -9  15   4      134.00      142.20     14.09 o 
  -7  15   4      575.06      553.33     30.91 o 
  -5  15   4      561.87      573.68     19.53 o 
  -3  15   4       92.83       46.24     11.46 o 
  -1  15   4      366.56      373.24     17.27 o 
   1  15   4       42.58       58.81     10.57 o 
   3  15   4        0.00       -8.67      8.67 o 
   5  15   4      206.30      240.75     14.40 o 
   7  15   4      318.32      358.88     25.02 o 
  -6  16   4        0.20       -3.63     12.98 o 
  -4  16   4        4.39       20.30     17.95 o 
  -2  16   4      180.46      187.82     21.48 o 
   0  16   4        0.03        6.19     11.27 o 
   2  16   4        7.66       15.33     10.92 o 
   4  16   4        6.59       11.32      8.67 o 
   6  16   4       83.50       48.71     16.99 o 
  -5  17   4      131.19      124.03     15.54 o 
  -3  17   4       35.73        8.91     15.00 o 
  -1  17   4       10.80       34.27     19.83 o 
   1  17   4      277.38      251.65     15.99 o 
   3  17   4       32.45       22.01     14.14 o 
 -17   1   5        4.27       -4.41     10.09 o 
 -15   1   5        2.29       -0.19      9.42 o 
 -13   1   5      480.50      462.13     13.50 o 
 -11   1   5      131.38      124.18      7.08 o 
  -9   1   5      970.88     1057.49     16.81 o 
  -7   1   5        2.90        4.32      3.81 o 
  -5   1   5     4376.30     4913.08     68.79 o 
  -3   1   5       17.58       38.50      2.00 o 
  -1   1   5     3971.93     4241.16     15.87 o 
   1   1   5     2178.18     2063.52      8.31 o 
   3   1   5     9318.57    10039.28     49.23 o 
   5   1   5     1289.40     1355.78     39.15 o 
   7   1   5     1276.01     1271.39     17.38 o 
   9   1   5     1740.78     1692.71     24.25 o 
  11   1   5     1675.46     1551.92     34.01 o 
  13   1   5      233.36      256.25     10.62 o 
  15   1   5       27.13       29.50     10.60 o 
 -16   2   5        0.02        4.57     10.37 o 
 -14   2   5      485.75      447.83     13.80 o 
 -12   2   5      584.97      514.57     13.47 o 
 -10   2   5      472.88      484.05     12.88 o 
  -8   2   5     2006.53     1989.67     13.84 o 
  -6   2   5     1653.27     1958.66     33.10 o 
  -4   2   5     3121.64     3074.43     12.83 o 
  -2   2   5     2455.97     2464.53     14.50 o 
   0   2   5     4535.27     4700.70     21.45 o 
   2   2   5     6487.08     6752.58     40.09 o 
   4   2   5     1324.97     1815.86     13.94 o 
   6   2   5       73.15       63.03      7.20 o 
   8   2   5      910.14      895.16     21.37 o 
  10   2   5     1156.85     1105.82     27.01 o 
  12   2   5       25.28       25.38     14.86 o 
  14   2   5      370.90      404.20     12.19 o 
 -17   3   5       21.99       10.76     18.65 o 
 -15   3   5       25.11       29.44      9.66 o 
 -13   3   5        3.87        4.56      7.29 o 
 -11   3   5      855.97      864.58     11.87 o 
  -9   3   5      795.55      887.35     19.38 o 
  -7   3   5        3.53        6.35      4.49 o 
  -5   3   5        0.30        1.11      3.24 o 
  -3   3   5       85.56       58.30      3.98 o 
  -1   3   5     8778.35     9132.58     32.03 o 
   1   3   5      557.84      754.15      6.80 o 
   3   3   5     2815.78     3449.29     18.41 o 
   5   3   5      743.26      772.87     13.09 o 
   7   3   5      524.83      470.23     13.75 o 
   9   3   5      683.23      623.24     20.82 o 
  11   3   5      137.23      112.91     14.88 o 
  13   3   5       64.21       59.06     11.17 o 
  15   3   5      145.06      159.35     23.10 o 
 -16   4   5       68.53       90.46     18.58 o 
 -14   4   5        3.31       -1.03     12.95 o 
 -12   4   5       64.42       77.57      7.35 o 
 -10   4   5        3.78        0.11      6.11 o 
  -8   4   5       86.49       86.56      6.47 o 
  -6   4   5      499.94      601.34      6.88 o 
  -4   4   5     3509.90     3971.79     29.67 o 
  -2   4   5      618.59      526.57      7.89 o 
   0   4   5       27.82       29.97      5.50 o 
   2   4   5     3807.15     4208.37     26.34 o 
   4   4   5     5851.06     6519.59     45.62 o 
   6   4   5      183.26      168.54     12.14 o 
   8   4   5      347.83      349.78     16.51 o 
  10   4   5      246.13      233.22     16.96 o 
  12   4   5       48.92       45.60     15.04 o 
  14   4   5        1.87        6.78     10.10 o 
 -15   5   5        0.12        1.97     13.32 o 
 -13   5   5      294.93      266.99     13.35 o 
 -11   5   5        0.30        1.13      6.54 o 
  -9   5   5     2990.06     2645.68     17.80 o 
  -7   5   5     2735.42     2359.68     16.72 o 
  -5   5   5     1301.17     1313.69      9.23 o 
  -3   5   5     7068.25     6758.60     45.80 o 
  -1   5   5     6386.61     6483.67     33.82 o 
   1   5   5     5515.67     5838.83     26.93 o 
   3   5   5     5787.10     5834.66     31.20 o 
   5   5   5      249.33      312.85     15.06 o 
   7   5   5     2721.47     2937.32     38.40 o 
   9   5   5      175.83      176.85     15.63 o 
  11   5   5      207.59      223.47     17.81 o 
  13   5   5      451.64      491.03     28.39 o 
  15   5   5      220.99      234.50     20.10 o 
 -16   6   5       10.07        7.90     15.76 o 
 -14   6   5      176.04      200.12     13.38 o 
 -12   6   5       11.41       15.49      6.95 o 
 -10   6   5      163.51      175.06      8.89 o 
  -8   6   5      152.45      181.71      6.89 o 
  -6   6   5       76.09      108.51      4.83 o 
  -4   6   5        2.76        2.51      3.59 o 
  -2   6   5     3686.88     3962.34     35.86 o 
   0   6   5     3091.06     3427.27     19.98 o 
   2   6   5     1370.39     1361.73     25.90 o 
   4   6   5     2544.00     2418.39     33.61 o 
   6   6   5     1788.07     1691.35     30.83 o 
   8   6   5     1923.99     1892.77     33.56 o 
  10   6   5      751.94      771.16     24.72 o 
  12   6   5      393.83      401.45     21.12 o 
  14   6   5      814.58      809.25     27.50 o 
 -15   7   5        5.12        5.37     13.57 o 
 -13   7   5      150.50      174.45     12.72 o 
 -11   7   5      254.74      226.96      9.40 o 
  -9   7   5     1932.21     1996.69     19.26 o 
  -7   7   5       14.53        7.94      5.13 o 
  -5   7   5      165.81      132.09      5.38 o 
  -3   7   5     2419.98     2364.49     21.34 o 
  -1   7   5       20.04       26.00      4.62 o 
   1   7   5     1009.08     1157.28     14.55 o 
   3   7   5      689.08      725.84     21.16 o 
   5   7   5        5.28        3.34     11.31 o 
   7   7   5       92.54       79.51     14.75 o 
   9   7   5       14.59        4.73     13.88 o 
  11   7   5       72.31       59.26     12.96 o 
  13   7   5      193.14      209.82     18.47 o 
 -14   8   5      130.33      120.00     15.75 o 
 -12   8   5       89.29       93.33      8.62 o 
 -10   8   5      126.06      136.85      8.96 o 
  -8   8   5     3881.56     3615.61     37.06 o 
  -6   8   5      336.77      288.60      7.27 o 
  -4   8   5      973.41      930.71     16.35 o 
  -2   8   5      540.93      592.73      9.05 o 
   0   8   5      315.98      350.37      7.69 o 
   2   8   5     1499.99     1371.03     27.75 o 
   4   8   5       27.37       55.30     13.70 o 
   6   8   5      345.97      395.06     20.90 o 
   8   8   5      474.18      494.62     21.79 o 
  10   8   5      125.18      128.61     15.66 o 
  12   8   5        1.17       -0.23     13.31 o 
  14   8   5      150.31      187.09     20.72 o 
 -15   9   5      246.31      275.05     22.72 o 
 -13   9   5        0.97        9.38      8.49 o 
 -11   9   5       61.89       55.73      8.26 o 
  -9   9   5        3.27        9.63      6.92 o 
  -7   9   5     1156.42     1290.92     13.36 o 
  -5   9   5       60.89       53.77      5.69 o 
  -3   9   5      441.29      515.06     12.07 o 
  -1   9   5      224.30      203.37      5.82 o 
   1   9   5      343.66      412.87      9.34 o 
   3   9   5     2490.45     2322.17     38.04 o 
   5   9   5     4964.04     5104.34     55.13 o 
   7   9   5      294.26      266.73     18.84 o 
   9   9   5     1448.79     1537.27     34.13 o 
  11   9   5       69.73       63.35     14.22 o 
  13   9   5      132.13      165.38     18.51 o 
 -14  10   5      249.94      311.54     15.52 o 
 -12  10   5       60.12       76.94     11.20 o 
 -10  10   5      135.38       83.53     10.71 o 
  -8  10   5      377.03      412.76     12.70 o 
  -6  10   5      976.60      849.74     18.56 o 
  -4  10   5     5955.53     6003.54     59.26 o 
  -2  10   5       33.33        9.48      5.42 o 
   0  10   5     2644.60     2604.33     32.12 o 
   2  10   5     1854.02     1736.79     20.26 o 
   4  10   5     1092.13     1068.38     28.55 o 
   6  10   5      118.55      106.00     16.91 o 
   8  10   5      693.37      685.17     25.60 o 
  10  10   5       20.94       30.94     13.41 o 
  12  10   5      321.86      367.34     21.22 o 
 -13  11   5      279.79      270.38     22.39 o 
 -11  11   5       83.40       96.94     12.03 o 
  -9  11   5      313.21      351.01     13.27 o 
  -7  11   5       12.95       14.17      8.89 o 
  -5  11   5     1101.88     1138.64     20.37 o 
  -3  11   5      558.97      615.95     24.13 o 
  -1  11   5       11.27        9.41      8.12 o 
   1  11   5       87.92       79.73      7.53 o 
   3  11   5        0.92        4.95      7.94 o 
   5  11   5      351.03      335.44     22.02 o 
   7  11   5       84.14       49.81     16.71 o 
   9  11   5      218.85      212.26     17.94 o 
  11  11   5      318.92      353.84     19.85 o 
 -12  12   5       26.28       39.29     32.03 o 
 -10  12   5       98.66       98.84     18.69 o 
  -8  12   5       31.98       33.41     10.08 o 
  -6  12   5       47.17       20.60     10.14 o 
  -4  12   5        0.04       10.98      9.93 o 
  -2  12   5       43.22       46.60     15.59 o 
   0  12   5       39.09       29.07      8.64 o 
   2  12   5     1006.68     1026.93     15.50 o 
   4  12   5     1328.04     1449.68     23.74 o 
   6  12   5      158.34      202.78     15.68 o 
   8  12   5      367.74      367.95     33.93 o 
  10  12   5      279.23      315.22     18.92 o 
 -11  13   5        1.00       50.06     17.84 o 
  -9  13   5      557.06      567.00     18.03 o 
  -7  13   5      346.77      306.35     19.54 o 
  -5  13   5      245.06      277.41     23.38 o 
  -3  13   5     1325.03     1272.47     34.37 o 
  -1  13   5       58.37       44.26     16.00 o 
   1  13   5      542.58      527.91     15.77 o 
   3  13   5      495.85      527.09     13.09 o 
   5  13   5      387.52      395.65     16.12 o 
   7  13   5        4.76        0.75     11.08 o 
   9  13   5       70.74       98.10     21.58 o 
 -10  14   5        8.84       16.91     17.44 o 
  -8  14   5        0.13        4.36     11.84 o 
  -6  14   5      254.51      246.60     15.24 o 
  -4  14   5       67.76       46.86     12.70 o 
  -2  14   5       21.89       26.94     17.90 o 
   0  14   5        1.60       -0.99     16.01 o 
   2  14   5        6.58       -7.03     10.07 o 
   4  14   5      203.44      220.05     13.83 o 
   6  14   5        1.07       -6.08     11.91 o 
   8  14   5       37.76       16.10     18.77 o 
  -9  15   5       22.42       32.44     24.04 o 
  -7  15   5        1.59       -4.17     12.21 o 
  -5  15   5       10.57       19.90     14.29 o 
  -3  15   5       20.77       -2.99     18.68 o 
  -1  15   5      429.88      470.29     26.25 o 
   1  15   5        4.39       -5.87     16.80 o 
   3  15   5        4.84       -3.11     10.91 o 
   5  15   5       19.70       24.94     11.99 o 
   7  15   5        0.06       -1.88     19.66 o 
  -6  16   5        1.55      -10.14     12.44 o 
  -4  16   5      261.29      349.64     39.75 o 
  -2  16   5      331.76      383.40     25.60 o 
   0  16   5       49.58       64.40     18.67 o 
   2  16   5       58.13       94.73     19.29 o 
   4  16   5       41.04       30.61     20.07 o 
  -3  17   5      274.21      257.38     17.83 o 
  -1  17   5        4.02        0.54     18.07 o 
   1  17   5        5.80       18.00     18.60 o 
 -16   0   6       34.43       61.00     16.49 o 
 -14   0   6        0.58        3.20      9.81 o 
 -12   0   6      590.24      545.96     30.28 o 
 -10   0   6     3308.33     3298.18     54.47 o 
  -8   0   6      318.85      251.00     14.71 o 
  -6   0   6     3718.30     3215.76     64.08 o 
  -4   0   6      268.26      240.13      6.39 o 
  -2   0   6       49.05       40.80      4.28 o 
   0   0   6     3078.53     2541.29     20.36 o 
   2   0   6    14455.42    15267.73     40.15 o 
   4   0   6    17465.69    15668.52    256.42 o 
   6   0   6     9477.50     9552.10     63.93 o 
   8   0   6      139.36      139.33     14.52 o 
  10   0   6      421.23      355.46     19.29 o 
  12   0   6     1940.16     1859.63     37.46 o 
  14   0   6       82.47       54.24     13.31 o 
 -17   1   6       47.94       40.27     10.95 o 
 -15   1   6        5.38        0.22      9.75 o 
 -13   1   6      134.01      167.04      8.38 o 
 -11   1   6       42.73       47.68      6.31 o 
  -9   1   6      460.12      412.08     10.22 o 
  -7   1   6     2710.73     2910.31     41.52 o 
  -5   1   6     2109.06     2100.81     10.92 o 
  -3   1   6     3253.57     3080.52     34.26 o 
  -1   1   6     3126.69     3117.61     14.70 o 
   1   1   6      229.31      307.55      3.95 o 
   3   1   6     7205.89     7742.30     23.60 o 
   5   1   6        0.00       -3.44      5.57 o 
   7   1   6     1201.67     1167.00     17.86 o 
   9   1   6      495.00      470.66     14.12 o 
  11   1   6      220.31      230.80     12.48 o 
  13   1   6      336.80      343.42     21.94 o 
  15   1   6       46.67       68.37     11.10 o 
 -16   2   6       16.89       10.89     10.98 o 
 -14   2   6       77.66       85.73      9.00 o 
 -12   2   6      198.45      138.26      7.46 o 
 -10   2   6       21.44       36.83      7.64 o 
  -8   2   6       10.87        9.26      4.88 o 
  -6   2   6     1621.39     1846.36     14.51 o 
  -4   2   6     2961.33     2788.83     16.59 o 
  -2   2   6      854.18      935.48      9.94 o 
   0   2   6      420.71      489.90      8.30 o 
   2   2   6     1268.96     1391.47      8.90 o 
   4   2   6      525.26      569.87      9.26 o 
   6   2   6       28.21        4.01      7.26 o 
   8   2   6        8.74       16.84      8.20 o 
  10   2   6      131.67      117.02     12.84 o 
  12   2   6      114.68      134.39     18.07 o 
  14   2   6        8.16        2.00      8.15 o 
 -15   3   6      302.77      331.86     18.90 o 
 -13   3   6       21.44       18.06      9.13 o 
 -11   3   6     1637.38     1617.92     18.58 o 
  -9   3   6     2907.49     2999.71     19.84 o 
  -7   3   6     2004.25     1961.41     21.50 o 
  -5   3   6     5991.48     5863.07     34.09 o 
  -3   3   6     4340.89     4393.09     34.84 o 
  -1   3   6     4472.43     4726.38     17.65 o 
   1   3   6    14473.26    14816.43     73.89 o 
   3   3   6      883.94      893.06     25.54 o 
   5   3   6     4573.93     4612.56     39.60 o 
   7   3   6       34.53       42.54      8.18 o 
   9   3   6      113.39      102.26     14.95 o 
  11   3   6      660.81      620.36     24.18 o 
  13   3   6       40.54       46.12     16.78 o 
  15   3   6       24.68       28.07     11.62 o 
 -16   4   6       42.97       42.62     18.39 o 
 -14   4   6        8.40       12.19     10.19 o 
 -12   4   6      178.29      202.84     11.58 o 
 -10   4   6      403.02      357.65     10.95 o 
  -8   4   6     1061.56     1136.04     11.84 o 
  -6   4   6      333.31      272.77      6.18 o 
  -4   4   6      268.55      293.48      5.70 o 
  -2   4   6     2144.56     2216.37     17.23 o 
   0   4   6      660.90      885.20     16.29 o 
   2   4   6      310.50      271.11      5.92 o 
   4   4   6      390.46      429.29     14.52 o 
   6   4   6     1266.97     1292.81     26.49 o 
   8   4   6      964.72      906.13     24.48 o 
  10   4   6      505.83      505.98     22.35 o 
  12   4   6     1036.90     1021.63     30.19 o 
  14   4   6        0.59        0.18     10.61 o 
 -15   5   6       66.57       80.61     11.50 o 
 -13   5   6        8.76        6.59      9.26 o 
 -11   5   6       60.10       87.35      7.70 o 
  -9   5   6     1673.97     1594.69     14.62 o 
  -7   5   6      810.92      814.85     12.10 o 
  -5   5   6     5691.27     5473.60     24.10 o 
  -3   5   6      357.24      355.37      7.43 o 
  -1   5   6    12388.88    12979.85     45.97 o 
   1   5   6        0.82        3.29      5.19 o 
   3   5   6      420.18      327.61     16.13 o 
   5   5   6      159.96      105.02     13.49 o 
   7   5   6       16.98        8.56     12.76 o 
   9   5   6      289.56      277.85     18.69 o 
  11   5   6      177.06      145.47     16.32 o 
  13   5   6       22.36       37.08     16.06 o 
 -16   6   6       21.74       17.60     14.82 o 
 -14   6   6       47.96       72.25     12.31 o 
 -12   6   6        3.19        3.95      9.75 o 
 -10   6   6      819.02      811.13     11.64 o 
  -8   6   6     1119.32     1062.14     12.06 o 
  -6   6   6     2229.04     2147.47     14.65 o 
  -4   6   6      120.26      148.94      6.28 o 
  -2   6   6     2517.74     2913.87     17.14 o 
   0   6   6     7373.78     7244.62     31.40 o 
   2   6   6     4183.87     4337.48     45.23 o 
   4   6   6      552.38      538.80     19.63 o 
   6   6   6     1828.03     1953.18     34.60 o 
   8   6   6     3271.31     3347.91     45.88 o 
  10   6   6       25.46       30.05     14.19 o 
  12   6   6       17.80       29.66     14.48 o 
  14   6   6       32.80       56.78     18.12 o 
 -15   7   6       23.03       10.44     11.01 o 
 -13   7   6       44.90       56.14     11.01 o 
 -11   7   6       30.47       19.44      7.28 o 
  -9   7   6       80.33       64.24      8.41 o 
  -7   7   6     2135.08     1948.09     17.64 o 
  -5   7   6      191.80      149.30      7.29 o 
  -3   7   6      129.30      105.98      8.22 o 
  -1   7   6     1671.67     1660.51     34.06 o 
   1   7   6     3731.41     3769.35     43.82 o 
   3   7   6      446.76      461.38     19.41 o 
   5   7   6     1576.00     1609.30     32.29 o 
   7   7   6        8.72       -0.04     15.07 o 
   9   7   6       36.88       53.59     13.56 o 
  11   7   6       37.33       29.49     12.89 o 
  13   7   6       29.22       43.99     11.51 o 
 -14   8   6       64.76      110.55     12.02 o 
 -12   8   6      316.74      316.90     11.56 o 
 -10   8   6     1641.65     1696.92     24.47 o 
  -8   8   6      705.33      748.84     11.37 o 
  -6   8   6     3417.04     3504.96     28.68 o 
  -4   8   6      771.87      803.75     31.69 o 
  -2   8   6      808.80      727.82     14.32 o 
   0   8   6     2302.27     2113.82     16.42 o 
   2   8   6      126.78      103.00     15.86 o 
   4   8   6     3073.10     2954.91     42.79 o 
   6   8   6     1325.51     1242.50     31.06 o 
   8   8   6      427.11      481.48     22.23 o 
  10   8   6      476.03      465.64     22.73 o 
  12   8   6       58.50       56.64     14.82 o 
 -13   9   6       48.54       52.10      9.66 o 
 -11   9   6       15.84       26.03      9.67 o 
  -9   9   6       90.62       84.93      8.13 o 
  -7   9   6     1899.08     1819.15     15.68 o 
  -5   9   6      457.02      448.17     10.97 o 
  -3   9   6       17.11       11.63      7.86 o 
  -1   9   6      123.25      122.70      9.43 o 
   1   9   6      563.03      577.60     13.36 o 
   3   9   6       47.39       53.84     16.03 o 
   5   9   6        1.02       -1.83     15.57 o 
   7   9   6       46.35       12.70     16.63 o 
   9   9   6      108.23      111.87     17.00 o 
  11   9   6       30.02       22.38     13.70 o 
  13   9   6       14.42       22.52     14.26 o 
 -14  10   6        8.27       -8.26     16.71 o 
 -12  10   6       13.31       24.61     12.74 o 
 -10  10   6      252.90      174.73     10.31 o 
  -8  10   6        2.08        6.20      5.89 o 
  -6  10   6        1.87       -1.03      6.85 o 
  -4  10   6        4.07        5.22      7.99 o 
  -2  10   6       80.04       48.99      8.63 o 
   0  10   6     1179.28     1089.69     19.81 o 
   2  10   6      670.57      694.81     26.27 o 
   4  10   6      339.49      374.03     22.63 o 
   6  10   6      606.41      599.78     25.98 o 
   8  10   6        1.68       -5.30     15.40 o 
  10  10   6      196.39      191.51     18.32 o 
  12  10   6      276.57      299.28     19.94 o 
 -13  11   6      227.34      264.35     14.89 o 
 -11  11   6      760.15      864.60     20.23 o 
  -9  11   6      336.36      336.16     14.26 o 
  -7  11   6      453.30      474.14     14.95 o 
  -5  11   6      118.08      163.41     11.10 o 
  -3  11   6      210.18      148.19     17.11 o 
  -1  11   6     1787.87     1746.65     36.67 o 
   1  11   6      153.11      160.27     18.52 o 
   3  11   6        2.22       15.34     10.58 o 
   5  11   6     2286.09     2400.36     43.89 o 
   7  11   6      849.77      914.04     30.84 o 
   9  11   6      288.75      272.32     20.27 o 
  11  11   6      315.71      365.39     19.35 o 
 -12  12   6       11.72       19.78     15.11 o 
 -10  12   6       73.83       88.18     17.70 o 
  -8  12   6      172.25      147.16     12.22 o 
  -6  12   6      269.50      248.76     13.02 o 
  -4  12   6        0.36        3.00     16.33 o 
  -2  12   6       61.85       39.53     17.03 o 
   0  12   6      297.00      223.11     20.22 o 
   2  12   6      236.90      269.35     10.28 o 
   4  12   6      110.23       87.54     11.69 o 
   6  12   6      147.35      123.96     18.00 o 
   8  12   6       12.39        9.40     16.65 o 
  10  12   6      203.85      237.28     17.75 o 
 -11  13   6       34.64       43.14     18.28 o 
  -9  13   6        6.65       -3.25     10.26 o 
  -7  13   6      127.05      112.68     13.04 o 
  -5  13   6       79.24       76.65     15.78 o 
  -3  13   6       57.11       50.81     17.06 o 
  -1  13   6        1.44       -0.51     17.24 o 
   1  13   6       66.55       58.95     18.03 o 
   3  13   6      472.16      402.15     21.36 o 
   5  13   6       28.15       26.12     10.76 o 
   7  13   6       31.23       30.18     12.42 o 
   9  13   6      167.46      221.56     24.53 o 
 -10  14   6        2.60        6.19     14.50 o 
  -8  14   6       66.17       49.01     11.86 o 
  -6  14   6      203.63      221.71     15.73 o 
  -4  14   6      215.52      258.01     18.63 o 
  -2  14   6       96.38       94.68     20.71 o 
   0  14   6      481.84      561.78     26.81 o 
   2  14   6      307.01      341.12     23.56 o 
   4  14   6       35.13       28.99     12.82 o 
   6  14   6       97.48      106.74     13.90 o 
   8  14   6      230.10      278.97     25.33 o 
  -7  15   6       11.68        6.12     12.21 o 
  -5  15   6      567.73      493.07     48.62 o 
  -3  15   6        7.45        0.11     19.94 o 
  -1  15   6      281.98      235.90     24.11 o 
   1  15   6      188.02      188.09     22.87 o 
   3  15   6       15.31       29.08     19.57 o 
   5  15   6        6.71        2.89     12.16 o 
  -6  16   6        0.24       -4.29     11.12 o 
  -4  16   6       40.03       33.93     19.85 o 
  -2  16   6      193.52      229.45     25.17 o 
   0  16   6        4.72        8.18     16.85 o 
   2  16   6       55.69       50.62     21.48 o 
   4  16   6        6.09       11.08     19.53 o 
 -15   1   7        9.45       22.95     11.17 o 
 -13   1   7       30.16       30.81      8.34 o 
 -11   1   7        0.67        1.80      9.64 o 
  -9   1   7     1984.98     1960.64     23.86 o 
  -7   1   7      187.73      141.04     10.59 o 
  -5   1   7      385.47      453.37     12.39 o 
  -3   1   7       93.86       85.55      4.77 o 
  -1   1   7      654.82      588.59      8.57 o 
   1   1   7      273.62      231.82      4.40 o 
   3   1   7     1273.61     1175.74     17.37 o 
   5   1   7      100.35      141.53      7.10 o 
   7   1   7      970.52      907.90     17.40 o 
   9   1   7      680.44      616.01     16.30 o 
  11   1   7      130.22      132.23     11.54 o 
  13   1   7       18.83       36.45     16.78 o 
 -16   2   7       60.48       10.42     17.03 o 
 -14   2   7      260.20      277.24     13.84 o 
 -12   2   7       41.39       36.82      7.66 o 
 -10   2   7      170.64      229.66     20.73 o 
  -8   2   7      961.55      881.72     37.88 o 
  -6   2   7        1.73        2.19      4.89 o 
  -4   2   7     1112.89     1144.22      9.31 o 
  -2   2   7     2813.93     3014.94     20.65 o 
   0   2   7      407.44      388.48      9.72 o 
   2   2   7     4174.96     4041.89     17.88 o 
   4   2   7     8794.82     8845.85     83.33 o 
   6   2   7      231.31      225.62     10.42 o 
   8   2   7     1315.69     1290.52     20.89 o 
  10   2   7     1834.09     1739.60     25.18 o 
  12   2   7        2.71       11.78     13.39 o 
  14   2   7       59.36       61.78     17.84 o 
 -15   3   7       84.97       91.74     12.73 o 
 -13   3   7      147.54      169.41     10.13 o 
 -11   3   7      553.77      525.37     12.54 o 
  -9   3   7     1390.53     1432.68     21.21 o 
  -7   3   7      324.11      388.12      8.99 o 
  -5   3   7       80.26       74.22      4.86 o 
  -3   3   7     2223.55     2642.53     25.97 o 
  -1   3   7      433.58      443.18      5.78 o 
   1   3   7     2342.37     2787.99     14.42 o 
   3   3   7      261.92      302.69      7.50 o 
   5   3   7        1.66        3.65      7.84 o 
   7   3   7      250.80      213.11     11.47 o 
   9   3   7     1234.15     1212.42     21.24 o 
  11   3   7      173.90      156.50     17.55 o 
  13   3   7      386.57      359.06     21.38 o 
 -16   4   7       33.12       30.65     18.04 o 
 -14   4   7      191.29      166.84     13.58 o 
 -12   4   7      167.99      153.53      9.52 o 
 -10   4   7      763.31      627.14     14.64 o 
  -8   4   7     3294.61     2985.92     21.92 o 
  -6   4   7      819.63      708.03      8.91 o 
  -4   4   7     2318.73     2438.85     24.68 o 
  -2   4   7      137.10      117.84      3.94 o 
   0   4   7        6.46       -0.41      4.28 o 
   2   4   7      280.03      357.87      9.52 o 
   4   4   7     1078.92     1038.93     16.78 o 
   6   4   7      507.57      465.68     13.61 o 
   8   4   7      396.74      372.47     19.65 o 
  10   4   7        9.39       24.57     14.61 o 
  12   4   7       56.10       45.13     14.98 o 
  14   4   7       83.85      114.05     18.44 o 
 -15   5   7       15.58       16.53     10.53 o 
 -13   5   7        2.34        1.87      9.75 o 
 -11   5   7      532.92      557.69     15.60 o 
  -9   5   7      935.40      971.59     17.81 o 
  -7   5   7      268.97      282.57      7.27 o 
  -5   5   7      475.87      533.36      8.21 o 
  -3   5   7     1844.63     2014.55     30.78 o 
  -1   5   7     2369.08     2456.69     17.01 o 
   1   5   7     1098.68     1115.34     24.69 o 
   3   5   7     3013.87     3173.26     40.79 o 
   5   5   7       25.67       35.57     12.37 o 
   7   5   7      947.05     1023.91     27.66 o 
   9   5   7      214.75      254.22     17.84 o 
  11   5   7       71.91       62.23     13.55 o 
  13   5   7      329.56      389.43     23.10 o 
 -14   6   7      180.26      190.04     13.41 o 
 -12   6   7       45.23       66.71     10.86 o 
 -10   6   7       16.88       27.01      5.90 o 
  -8   6   7     1070.74     1058.59     14.54 o 
  -6   6   7      612.19      597.81      9.20 o 
  -4   6   7     1637.76     1609.68     17.40 o 
  -2   6   7      385.13      312.57      7.60 o 
   0   6   7     1599.01     1711.26     30.53 o 
   2   6   7     1223.15     1214.27     27.75 o 
   4   6   7      100.43       88.28     14.71 o 
   6   6   7      250.78      224.27     18.15 o 
   8   6   7     1088.71     1101.39     29.68 o 
  10   6   7      126.69      126.75     15.46 o 
  12   6   7       29.90       40.72     14.23 o 
 -15   7   7       40.20       47.83     12.05 o 
 -13   7   7        1.30        5.99     10.56 o 
 -11   7   7      290.08      269.70     10.75 o 
  -9   7   7      126.17       83.09      8.07 o 
  -7   7   7     3528.91     3574.67     25.01 o 
  -5   7   7     2028.41     1985.29     23.26 o 
  -3   7   7     2112.02     2207.04     23.39 o 
  -1   7   7      561.44      563.10     20.02 o 
   1   7   7        4.16       -3.53     14.35 o 
   3   7   7        1.95       12.78     13.85 o 
   5   7   7       58.27       38.96     14.93 o 
   7   7   7     1366.35     1324.43     32.71 o 
   9   7   7      240.68      218.64     18.91 o 
  11   7   7        0.25       -2.52     13.93 o 
  13   7   7        0.06       12.41     16.01 o 
 -14   8   7       23.25       13.90     11.54 o 
 -12   8   7      235.55      226.47     13.28 o 
 -10   8   7       56.53       60.48      8.73 o 
  -8   8   7      181.83      184.56      8.99 o 
  -6   8   7       86.80       88.48      8.06 o 
  -4   8   7        7.23       -6.34      9.07 o 
  -2   8   7     1280.65     1246.93     18.75 o 
   0   8   7     1574.25     1483.54     20.16 o 
   2   8   7      707.07      744.28     24.61 o 
   4   8   7     2794.34     2849.14     44.15 o 
   6   8   7     1917.65     1937.79     38.35 o 
   8   8   7      138.21      101.71     17.07 o 
  10   8   7      163.38      177.08     17.35 o 
  12   8   7       77.42       78.80     17.11 o 
 -13   9   7      727.41      767.49     34.57 o 
 -11   9   7       33.28       24.37      8.28 o 
  -9   9   7     2583.97     2357.58     32.50 o 
  -7   9   7       16.22        4.41      7.00 o 
  -5   9   7      379.46      317.44      9.96 o 
  -3   9   7     1517.30     1303.91     31.22 o 
  -1   9   7      182.19      181.61     10.50 o 
   1   9   7      508.38      424.24     21.89 o 
   3   9   7     3502.05     3596.80     49.80 o 
   5   9   7       10.67       -3.61     15.10 o 
   7   9   7       22.43       18.26     16.30 o 
   9   9   7        7.27       23.68     15.06 o 
  11   9   7      173.61      166.79     16.94 o 
 -12  10   7      100.82      119.85     10.61 o 
 -10  10   7        3.93       -7.19      7.81 o 
  -8  10   7       48.55       82.16      8.27 o 
  -6  10   7        1.18        0.67      6.99 o 
  -4  10   7       26.86       39.30      9.15 o 
  -2  10   7     1199.06     1223.69     30.60 o 
   0  10   7       64.30       67.86      9.51 o 
   2  10   7     3721.09     3670.34     51.83 o 
   4  10   7       93.53       76.20     16.59 o 
   6  10   7       77.16       58.47     18.31 o 
   8  10   7      346.06      328.57     24.04 o 
  10  10   7        0.64        8.32     15.59 o 
 -11  11   7      213.75      209.33     13.06 o 
  -9  11   7       35.70       28.55     10.49 o 
  -7  11   7        1.37        1.73      9.11 o 
  -5  11   7       79.69       76.42     10.08 o 
  -3  11   7       25.06        2.78     16.00 o 
  -1  11   7       92.19       97.98     17.73 o 
   1  11   7       37.22       37.45     16.31 o 
   3  11   7      394.19      423.36     23.81 o 
   5  11   7      190.71      196.51     19.01 o 
   7  11   7       15.39       13.57     15.96 o 
   9  11   7      331.70      383.13     22.54 o 
 -10  12   7      355.66      385.10     24.67 o 
  -8  12   7      169.49      132.32     18.46 o 
  -6  12   7       16.36       14.24     10.12 o 
  -4  12   7      113.20      104.37     19.65 o 
  -2  12   7       18.45       -0.14     17.45 o 
   0  12   7       46.07       33.60     16.41 o 
   2  12   7        6.90        6.80     17.47 o 
   4  12   7      167.87      212.17     13.78 o 
   6  12   7        2.91        0.68     15.87 o 
   8  12   7      151.35      172.61     19.76 o 
  10  12   7      322.49      344.05     23.85 o 
  -9  13   7        0.14      -11.32     11.32 o 
  -7  13   7      291.61      335.72     15.54 o 
  -5  13   7       14.90       10.99     26.00 o 
  -3  13   7     1041.72     1134.73     35.19 o 
  -1  13   7      343.69      352.08     24.56 o 
   1  13   7        9.06       23.47     19.99 o 
   3  13   7      973.94     1069.13     35.31 o 
   5  13   7      729.04      839.35     21.51 o 
   7  13   7       10.44        7.67     11.62 o 
  -8  14   7        0.48       -9.18     11.25 o 
  -6  14   7       62.66       54.70     11.79 o 
  -4  14   7      217.22      192.75     15.38 o 
  -2  14   7       18.57       -6.11     16.84 o 
   0  14   7        1.73        4.93     17.79 o 
   2  14   7      198.19      190.11     22.48 o 
   4  14   7        3.25       -0.80     16.72 o 
   6  14   7       59.36       69.43     13.97 o 
  -7  15   7        0.48      -24.28     24.28 o 
  -5  15   7       20.02       19.00     19.37 o 
  -3  15   7      133.58      146.43     21.15 o 
  -1  15   7       10.52       -0.40     20.85 o 
   1  15   7       18.54        9.00     20.93 o 
   3  15   7        7.25        3.02     20.46 o 
   5  15   7       94.72       59.14     20.90 o 
  -4  16   7      119.17      102.65     14.23 o 
  -2  16   7      535.30      598.96     32.35 o 
   0  16   7        1.86       10.94     18.99 o 
   2  16   7       53.19       60.62     20.32 o 
 -14   0   8       96.60      105.40     16.89 o 
 -12   0   8       19.67       13.89     13.22 o 
 -10   0   8      118.67      136.83     15.47 o 
  -8   0   8      242.89      194.41     15.83 o 
  -6   0   8      635.88      587.29     18.58 o 
  -4   0   8      410.31      306.83      8.66 o 
  -2   0   8     3970.82     4010.23     24.31 o 
   0   0   8      124.69      127.35      5.45 o 
   2   0   8     3322.35     3516.46     22.04 o 
   4   0   8     4784.33     4083.91    631.48 o 
   6   0   8     9275.21     9497.62     70.95 o 
   8   0   8     2159.12     1954.66     36.12 o 
  10   0   8     1750.05     1602.92     35.57 o 
  12   0   8      431.59      435.84     23.68 o 
  14   0   8       68.91       72.35     16.40 o 
 -15   1   8        9.91       32.55     10.90 o 
 -13   1   8      157.77      189.81     13.30 o 
 -11   1   8      704.15      754.68     18.19 o 
  -9   1   8      184.11      211.25     26.55 o 
  -7   1   8      569.01      475.22     13.24 o 
  -5   1   8     2981.15     3036.27     19.37 o 
  -3   1   8      721.40      708.43      8.25 o 
  -1   1   8      243.88      215.84      3.91 o 
   1   1   8        0.01       12.38      4.85 o 
   3   1   8     1523.89     1531.87     14.19 o 
   5   1   8     1770.84     1554.16     20.96 o 
   7   1   8      735.70      655.69     16.38 o 
   9   1   8        0.39       -6.34     10.10 o 
  11   1   8      105.26       92.60     11.28 o 
  13   1   8       15.81       32.41     11.36 o 
 -16   2   8       25.20       59.04     20.04 o 
 -14   2   8       35.51       65.00     12.42 o 
 -12   2   8      206.48      196.91     12.85 o 
 -10   2   8     1385.23     1408.47     35.84 o 
  -8   2   8      435.42      464.18     26.23 o 
  -6   2   8      517.68      528.88      9.69 o 
  -4   2   8     2101.10     2226.72     17.18 o 
  -2   2   8     3281.36     3200.98     24.85 o 
   0   2   8      176.28      132.51      5.29 o 
   2   2   8      209.89      218.46      7.14 o 
   4   2   8     3197.73     3275.49     35.88 o 
   6   2   8        0.73       -3.76      9.08 o 
   8   2   8      168.19      171.21     27.70 o 
  10   2   8        1.08       -4.45     10.44 o 
  12   2   8       35.88       39.99     16.15 o 
  14   2   8        9.02       16.81     15.10 o 
 -15   3   8       74.00       41.20     11.40 o 
 -13   3   8       80.25       79.85     11.12 o 
 -11   3   8      767.13      746.56     18.09 o 
  -9   3   8      208.91      238.62     12.72 o 
  -7   3   8        0.82        7.15      6.09 o 
  -5   3   8      201.69      173.12      7.15 o 
  -3   3   8      402.61      360.21      6.87 o 
  -1   3   8      326.48      327.86      5.60 o 
   1   3   8     1834.51     1850.94     17.72 o 
   3   3   8     1353.84     1207.96     17.73 o 
   5   3   8     4546.17     4636.25     34.78 o 
   7   3   8      714.24      676.06     40.90 o 
   9   3   8        1.47        2.50      9.77 o 
  11   3   8      126.66      125.00     17.28 o 
  13   3   8      246.55      217.29     21.53 o 
 -16   4   8       22.41       40.86     19.58 o 
 -14   4   8       15.02       12.53      8.51 o 
 -12   4   8        9.59       28.73     10.54 o 
 -10   4   8      474.60      522.48     15.49 o 
  -8   4   8     2436.82     2293.14     26.07 o 
  -6   4   8     6595.42     6370.93     95.99 o 
  -4   4   8      317.62      308.08     12.20 o 
  -2   4   8     2315.65     2298.52     24.28 o 
   0   4   8     1374.11     1197.02     12.46 o 
   2   4   8      313.25      352.64     11.13 o 
   4   4   8     1481.76     1335.29     19.95 o 
   6   4   8      582.02      595.08     19.57 o 
   8   4   8        6.48        6.55     12.81 o 
  10   4   8       70.36       55.41     15.41 o 
  12   4   8       10.60       10.74     13.57 o 
 -15   5   8        0.50        4.43      9.28 o 
 -13   5   8        0.45        2.54      7.98 o 
 -11   5   8       86.10       79.94     10.77 o 
  -9   5   8      240.98      249.19     11.48 o 
  -7   5   8      266.22      250.38      9.27 o 
  -5   5   8      970.24     1130.07     14.01 o 
  -3   5   8      495.99      449.28     19.14 o 
  -1   5   8      803.83      789.42     11.46 o 
   1   5   8      256.77      262.66     16.62 o 
   3   5   8      353.41      350.77     19.79 o 
   5   5   8     1400.58     1313.94     30.65 o 
   7   5   8      527.78      514.82     22.64 o 
   9   5   8        2.19       -3.70     13.61 o 
  11   5   8      211.67      181.83     19.11 o 
  13   5   8       18.52       16.27     16.72 o 
 -14   6   8       26.55       24.42     10.97 o 
 -12   6   8       13.27       63.31     15.80 o 
 -10   6   8       61.79       28.38      8.63 o 
  -8   6   8        6.16       16.95      7.04 o 
  -6   6   8       16.20       -0.32      6.99 o 
  -4   6   8       26.94       30.49      8.43 o 
  -2   6   8      159.90      151.31     10.14 o 
   0   6   8     1387.48     1456.70     30.29 o 
   2   6   8     2851.68     2971.14     42.65 o 
   4   6   8      476.49      492.53     21.92 o 
   6   6   8     1183.74     1140.82     30.36 o 
   8   6   8       46.50       38.75     14.41 o 
  10   6   8       19.00       19.06     14.19 o 
  12   6   8      194.68      245.48     20.50 o 
 -13   7   8      100.05       91.59     20.65 o 
 -11   7   8     1351.67     1414.25     34.91 o 
  -9   7   8      219.68      208.05     12.10 o 
  -7   7   8     1735.12     1803.86     24.06 o 
  -5   7   8     1465.31     1466.48     16.50 o 
  -3   7   8      166.25      196.50     19.82 o 
  -1   7   8     3365.88     3413.26     42.89 o 
   1   7   8     2046.74     2054.82     37.10 o 
   3   7   8      112.45       94.29     15.42 o 
   5   7   8      198.31      203.86     18.45 o 
   7   7   8      108.59       76.49     14.90 o 
   9   7   8       35.01       25.29     14.68 o 
  11   7   8      373.39      391.92     23.46 o 
 -14   8   8       11.46       26.23     12.78 o 
 -12   8   8       48.32       61.21     15.60 o 
 -10   8   8      190.99      221.51     22.46 o 
  -8   8   8       52.97       28.73     10.14 o 
  -6   8   8      101.43      113.71      8.53 o 
  -4   8   8     1538.41     1645.30     22.67 o 
  -2   8   8      177.73      181.49     11.35 o 
   0   8   8     1668.37     1672.69     22.77 o 
   2   8   8       10.35       12.38     14.00 o 
   4   8   8        6.26       -8.18     14.55 o 
   6   8   8      942.39      871.94     28.92 o 
   8   8   8      267.93      282.78     20.80 o 
  10   8   8       55.18       55.04     15.00 o 
  12   8   8      144.90      104.99     17.56 o 
 -13   9   8      179.75      172.79     22.15 o 
 -11   9   8       21.61       35.56      9.80 o 
  -9   9   8        9.11      -10.30     10.30 o 
  -7   9   8       66.04       32.94      7.90 o 
  -5   9   8        5.79       -0.57      7.10 o 
  -3   9   8      300.34      331.52     12.98 o 
  -1   9   8       46.18       44.07      9.64 o 
   1   9   8     1032.73     1087.83     31.98 o 
   3   9   8      987.78     1019.87     30.31 o 
   5   9   8      289.46      282.06     20.88 o 
   7   9   8       85.36       92.14     17.83 o 
   9   9   8       13.94       20.58     16.93 o 
  11   9   8        9.74       13.97     16.66 o 
 -12  10   8      324.26      341.00     24.98 o 
 -10  10   8       24.01       23.64     10.48 o 
  -8  10   8      148.03      165.04      9.27 o 
  -6  10   8       27.22       33.69      7.50 o 
  -4  10   8       74.00       63.39     10.91 o 
  -2  10   8       94.00      120.27     11.27 o 
   0  10   8      419.70      419.02     14.87 o 
   2  10   8      867.61      871.76     29.58 o 
   4  10   8      491.78      549.11     26.35 o 
   6  10   8       69.32       80.79     18.77 o 
   8  10   8      134.48      118.84     18.54 o 
  10  10   8      292.69      336.47     24.54 o 
 -11  11   8      134.92      123.49     20.05 o 
  -9  11   8      167.24      138.80     18.67 o 
  -7  11   8        3.39       -8.19      9.44 o 
  -5  11   8      272.03      260.24     13.64 o 
  -3  11   8       16.73       15.15     16.16 o 
  -1  11   8      639.87      566.61     16.83 o 
   1  11   8      905.31     1041.52     20.54 o 
   3  11   8      309.27      248.69     21.92 o 
   5  11   8       84.34       73.29     18.20 o 
   7  11   8      196.59      248.91     23.23 o 
   9  11   8       15.07       36.85     17.82 o 
 -10  12   8       14.39      -17.69     17.69 o 
  -8  12   8       73.42       59.28     15.91 o 
  -6  12   8       29.46       17.89     10.70 o 
  -4  12   8       71.98       57.02     19.11 o 
  -2  12   8      130.59      172.47     21.35 o 
   0  12   8     2114.97     2158.19     45.65 o 
   2  12   8       86.83      110.06     21.42 o 
   4  12   8       13.51        8.15     19.50 o 
   6  12   8       72.28       49.72     18.59 o 
   8  12   8        0.20       20.30     19.91 o 
  -9  13   8       19.51        7.54      9.82 o 
  -7  13   8       25.81        1.75     11.46 o 
  -5  13   8       10.85        1.55     12.33 o 
  -3  13   8       16.82       -4.29     20.10 o 
  -1  13   8       25.34       17.73     19.15 o 
   1  13   8        0.66       11.96     20.29 o 
   3  13   8       13.12       12.24     18.57 o 
   5  13   8      467.82      450.05     17.75 o 
   7  13   8      131.38      144.97     22.58 o 
  -8  14   8       13.90        9.23     10.97 o 
  -6  14   8       85.01       74.29     13.58 o 
  -4  14   8      351.02      392.05     29.87 o 
  -2  14   8      176.53      118.29     24.28 o 
   0  14   8      256.13      286.26     25.43 o 
   2  14   8      338.59      477.04     30.04 o 
   4  14   8       34.09       20.41     21.87 o 
   6  14   8      438.43      473.06     20.05 o 
  -5  15   8       38.65       40.22     13.87 o 
  -3  15   8       52.43       32.82     22.48 o 
  -1  15   8      165.55      231.32     27.37 o 
   1  15   8      360.13      400.36     29.36 o 
   3  15   8      107.74       67.94     21.42 o 
 -15   1   9        0.01       21.15     12.39 o 
 -13   1   9        3.06       12.15      9.85 o 
 -11   1   9       23.04       27.70     10.65 o 
  -9   1   9      608.60      559.17     16.20 o 
  -7   1   9     1874.58     1948.36     68.57 o 
  -5   1   9       75.99       73.20      8.68 o 
  -3   1   9        4.31        7.79      3.25 o 
  -1   1   9      287.18      280.45      5.45 o 
   1   1   9       76.54       99.23      7.75 o 
   3   1   9      884.93      873.83     15.93 o 
   5   1   9      407.71      358.72     13.47 o 
   7   1   9     1210.05     1161.93     21.34 o 
   9   1   9      300.99      301.66     13.62 o 
  11   1   9       54.89       64.75     12.00 o 
  13   1   9      108.86      120.32     12.69 o 
 -14   2   9        3.10        5.41     11.13 o 
 -12   2   9      153.79      175.13     12.65 o 
 -10   2   9      421.02      409.49     23.19 o 
  -8   2   9     3245.42     3320.08     31.53 o 
  -6   2   9        4.30       11.71      8.27 o 
  -4   2   9      309.42      349.95     14.43 o 
  -2   2   9      552.18      535.69      6.95 o 
   0   2   9      840.25      820.00     12.83 o 
   2   2   9     3290.08     3175.99     27.14 o 
   4   2   9     5808.40     5733.31     51.36 o 
   6   2   9      117.98      103.18     10.96 o 
   8   2   9     1975.05     1793.31     25.84 o 
  10   2   9      132.36      151.33     16.88 o 
  12   2   9       63.66       44.76     10.89 o 
 -15   3   9        3.60       19.90     12.43 o 
 -13   3   9        4.41        5.25     11.01 o 
 -11   3   9      304.02      285.60     17.11 o 
  -9   3   9       35.39       26.55      9.86 o 
  -7   3   9     1051.34     1029.35     38.38 o 
  -5   3   9        1.07       -2.41      6.20 o 
  -3   3   9      408.77      428.36      9.62 o 
  -1   3   9      853.15      924.89     10.45 o 
   1   3   9      132.65      189.36      9.68 o 
   3   3   9     4126.64     3971.42     32.00 o 
   5   3   9      154.19       88.48     10.17 o 
   7   3   9      732.65      637.37     17.02 o 
   9   3   9      165.89      138.99     11.80 o 
  11   3   9       17.01       12.52     15.59 o 
  13   3   9       58.44       64.73     18.92 o 
 -14   4   9       56.14       49.47     12.30 o 
 -12   4   9      139.96      124.38     12.25 o 
 -10   4   9       87.34       96.88     10.54 o 
  -8   4   9     1005.81      948.31     18.57 o 
  -6   4   9      244.06      217.98      9.14 o 
  -4   4   9     1201.44     1220.57     14.78 o 
  -2   4   9      634.95      682.58     13.44 o 
   0   4   9     1578.73     1455.98     14.61 o 
   2   4   9     1098.05     1287.52     19.08 o 
   4   4   9      400.36      347.87     13.26 o 
   6   4   9       31.42        8.83      9.34 o 
   8   4   9       46.06       51.77     10.46 o 
  10   4   9       75.20       50.10     14.16 o 
  12   4   9        0.22       -2.34     13.74 o 
 -15   5   9        9.04       11.41     17.36 o 
 -13   5   9      299.04      337.45     15.47 o 
 -11   5   9      209.54      182.95     12.66 o 
  -9   5   9       17.32       10.67      8.54 o 
  -7   5   9       50.74       40.58      7.27 o 
  -5   5   9     1595.81     1617.13     20.32 o 
  -3   5   9      196.79      192.13      7.95 o 
  -1   5   9       55.47       52.13      6.69 o 
   1   5   9        4.74        6.37      7.93 o 
   3   5   9     2537.43     2568.86     27.22 o 
   5   5   9        0.57       -2.21     15.69 o 
   7   5   9       19.31       26.60     14.96 o 
   9   5   9      232.57      256.07     19.46 o 
  11   5   9        0.10      -17.02     17.02 o 
 -14   6   9       15.17       25.93     16.24 o 
 -12   6   9      154.56      169.45     18.71 o 
 -10   6   9      124.15      110.18     15.64 o 
  -8   6   9      126.24      105.69     10.70 o 
  -6   6   9       10.73        6.41      9.45 o 
  -4   6   9     1607.36     1655.50     65.54 o 
  -2   6   9      749.31      734.79     16.47 o 
   0   6   9      251.74      243.91     18.31 o 
   2   6   9     3580.99     3637.65     48.95 o 
   4   6   9      276.32      267.76     18.92 o 
   6   6   9        3.47       10.36     15.16 o 
   8   6   9       40.16       40.97     15.81 o 
  10   6   9        1.64       -7.25     13.28 o 
  12   6   9        6.68        8.47     17.04 o 
 -13   7   9       51.16       73.63     17.14 o 
 -11   7   9      233.98      205.80     21.06 o 
  -9   7   9      334.87      291.93     13.39 o 
  -7   7   9      135.75      147.60     11.48 o 
  -5   7   9       55.49       63.41     10.51 o 
  -3   7   9      381.28      334.72     13.62 o 
  -1   7   9       43.74       64.28      9.97 o 
   1   7   9        1.11        2.72     15.67 o 
   3   7   9       11.21        7.20     14.80 o 
   5   7   9      135.31      137.17     17.65 o 
   7   7   9      116.19      139.25     18.49 o 
   9   7   9      633.93      586.38     26.43 o 
  11   7   9       73.24       50.53     16.67 o 
 -12   8   9       28.92       40.17     18.73 o 
 -10   8   9       59.33       43.79     16.01 o 
  -8   8   9       10.85       15.38     10.25 o 
  -6   8   9      550.15      492.48     15.48 o 
  -4   8   9      708.91      621.02     16.50 o 
  -2   8   9       21.37       13.38     10.28 o 
   0   8   9      360.20      389.55     14.64 o 
   2   8   9       25.49       24.79     14.39 o 
   4   8   9       47.67       52.97     17.40 o 
   6   8   9      327.78      314.15     22.50 o 
   8   8   9      277.64      305.09     20.93 o 
  10   8   9       56.24       87.90     18.07 o 
 -13   9   9      278.49      350.85     25.46 o 
 -11   9   9       54.40       71.30     19.36 o 
  -9   9   9      341.73      338.79     14.93 o 
  -7   9   9     1225.31     1183.36     47.70 o 
  -5   9   9       47.59       54.32      7.58 o 
  -3   9   9     2839.28     2762.40     62.35 o 
  -1   9   9      349.49      345.41     14.21 o 
   1   9   9      811.38      913.71     30.04 o 
   3   9   9      206.61      203.35     19.14 o 
   5   9   9      103.49      106.78     19.01 o 
   7   9   9      162.93      180.46     22.04 o 
   9   9   9      696.21      834.74     32.50 o 
 -12  10   9      112.18       70.03     17.72 o 
 -10  10   9      192.02      180.44     14.61 o 
  -8  10   9        0.14       -9.95      9.95 o 
  -6  10   9       30.36       25.14     10.04 o 
  -4  10   9       50.88       45.50     10.82 o 
  -2  10   9      444.13      472.83     27.06 o 
   0  10   9      542.23      483.27     15.82 o 
   2  10   9      144.25      131.22     18.29 o 
   4  10   9       49.22       38.40     16.63 o 
   6  10   9       11.71       12.84     18.37 o 
   8  10   9      224.45      258.21     24.08 o 
 -11  11   9       21.00      -17.61     17.61 o 
  -7  11   9       40.59       26.05      9.77 o 
  -5  11   9        2.38       25.72      7.78 o 
  -3  11   9      169.26      151.89     11.93 o 
  -1  11   9        9.82       12.85     10.58 o 
   1  11   9      156.01      143.98     13.13 o 
   3  11   9      253.91      251.21     23.01 o 
   5  11   9       82.43       77.54     20.27 o 
   7  11   9       11.50       -6.43     21.20 o 
   9  11   9       19.52       45.47     18.26 o 
 -10  12   9       94.08       76.36     19.13 o 
  -8  12   9      167.42      182.77     22.70 o 
  -6  12   9      270.78      251.95     26.08 o 
  -4  12   9      144.33      187.14     22.27 o 
  -2  12   9      330.83      352.91     25.48 o 
   0  12   9      152.41      104.05     22.01 o 
   2  12   9      477.91      481.33     26.93 o 
   4  12   9        4.97       13.90     16.10 o 
   6  12   9      266.87      242.36     23.15 o 
  -9  13   9       24.86      -19.74     19.74 o 
  -7  13   9       35.72       21.79     12.39 o 
  -5  13   9       12.56       38.51     12.17 o 
  -3  13   9      424.92      387.66     25.74 o 
  -1  13   9      636.76      687.91     33.34 o 
   1  13   9      151.68      167.07     25.48 o 
   3  13   9      287.98      330.56     24.61 o 
   5  13   9      109.32      118.78     24.07 o 
  -6  14   9        0.81       -2.88     13.37 o 
  -4  14   9       76.19       57.51     24.15 o 
  -2  14   9     1039.99     1044.57     38.95 o 
   0  14   9       60.62       64.98     23.75 o 
   2  14   9       27.88       41.61     21.47 o 
   4  14   9      128.99      105.28     22.41 o 
  -3  15   9       53.75       82.14     25.85 o 
  -1  15   9       49.13       67.67     26.56 o 
   1  15   9        6.95        2.92     22.69 o 
 -14   0  10       70.30       46.76     14.75 o 
 -12   0  10       83.28       95.52     15.48 o 
 -10   0  10      447.58      475.17     22.03 o 
  -8   0  10      644.06      585.77     23.31 o 
  -6   0  10     1308.36     1240.54     28.63 o 
  -4   0  10        4.55        4.52     11.23 o 
  -2   0  10       46.11       32.44      6.45 o 
   0   0  10      217.86      197.96     13.55 o 
   2   0  10      645.67      555.40     19.80 o 
   4   0  10      654.83      628.94     22.87 o 
   6   0  10     1583.54     1570.28     34.55 o 
   8   0  10      111.97       64.69     15.46 o 
  10   0  10       18.64        2.42     13.46 o 
  12   0  10      142.25      114.59     19.00 o 
 -15   1  10        1.62       27.84     13.16 o 
 -13   1  10       17.61       27.54     11.81 o 
 -11   1  10      307.71      326.84     14.62 o 
  -9   1  10     1001.61     1119.21     29.53 o 
  -7   1  10       15.27       10.10     10.24 o 
  -5   1  10      812.11      755.80     27.60 o 
  -3   1  10       66.49       70.08      6.42 o 
  -1   1  10       11.30       16.11      4.79 o 
   1   1  10     5389.90     5229.54     67.69 o 
   3   1  10      791.21      819.75     16.77 o 
   5   1  10     5255.62     5027.11     50.97 o 
   7   1  10      627.44      647.15     17.73 o 
   9   1  10        0.70        1.90      9.41 o 
  11   1  10      154.75      158.81     16.20 o 
 -14   2  10        7.91       29.43     12.96 o 
 -12   2  10      133.33      143.38     12.82 o 
 -10   2  10       43.93       25.72     10.27 o 
  -8   2  10      793.44      770.68     18.49 o 
  -6   2  10       32.28       12.25      9.43 o 
  -4   2  10      633.93      626.47     11.34 o 
  -2   2  10      140.72      142.41      7.55 o 
   0   2  10      764.18      758.43     13.62 o 
   2   2  10      141.45      144.64     17.66 o 
   4   2  10        9.60        9.01      8.91 o 
   6   2  10      289.09      247.52     13.14 o 
   8   2  10       10.44       15.56     10.32 o 
  10   2  10       29.37       22.98     12.88 o 
  12   2  10       17.84       14.79     11.68 o 
 -15   3  10        0.92        9.14     11.35 o 
 -13   3  10      599.94      561.27     19.06 o 
 -11   3  10       89.52      101.03     12.18 o 
  -9   3  10        3.53        2.76     10.00 o 
  -7   3  10     1769.77     1731.52     24.02 o 
  -5   3  10       77.92       57.86      7.38 o 
  -3   3  10     1596.92     1668.81     29.87 o 
  -1   3  10       91.48      106.98      7.77 o 
   1   3  10      340.88      296.13     11.87 o 
   3   3  10      367.68      385.39     13.24 o 
   5   3  10      484.28      462.12     18.37 o 
   7   3  10      698.21      666.54     18.18 o 
   9   3  10        8.23        7.50      9.83 o 
  11   3  10      189.40      175.57     18.12 o 
 -14   4  10       32.39       53.00     12.28 o 
 -12   4  10       80.42       93.82     11.77 o 
 -10   4  10      331.86      369.74     15.84 o 
  -8   4  10        3.31       -3.38      9.02 o 
  -6   4  10     1578.10     1606.92     21.06 o 
  -4   4  10     1385.83     1351.76     16.32 o 
  -2   4  10       12.32       12.03      6.65 o 
   0   4  10     3905.04     3942.38     47.54 o 
   2   4  10      785.85      756.20     16.27 o 
   4   4  10       19.54       17.34      9.18 o 
   6   4  10     1724.30     1677.02     25.23 o 
   8   4  10        0.11       -1.78     10.10 o 
  10   4  10       74.61       71.50     17.31 o 
  12   4  10      176.01      178.46     21.27 o 
 -13   5  10        4.24       15.65     11.34 o 
 -11   5  10       71.00      105.68     11.42 o 
  -9   5  10       11.75       -1.88      8.60 o 
  -7   5  10      104.54       74.13      9.26 o 
  -5   5  10      389.28      404.21     10.82 o 
  -3   5  10       46.48       46.81      7.56 o 
  -1   5  10        4.25       -3.60      6.62 o 
   1   5  10       18.80       26.04      9.06 o 
   3   5  10     1099.96     1128.99     20.44 o 
   5   5  10        9.94        2.06      9.87 o 
   7   5  10      266.98      221.06     18.93 o 
   9   5  10       44.08       46.91     14.45 o 
  11   5  10        8.00        3.89     15.21 o 
 -14   6  10        8.13       10.53     15.28 o 
 -12   6  10        1.20       -5.26     13.76 o 
 -10   6  10        0.05        4.18     13.52 o 
  -8   6  10       19.23       43.52     15.42 o 
  -6   6  10       83.18       71.10     16.65 o 
  -4   6  10     1326.06     1396.90     22.22 o 
  -2   6  10       41.09       27.89     10.31 o 
   0   6  10       76.55       63.73     10.42 o 
   2   6  10        2.19       46.29     15.86 o 
   4   6  10      719.76      616.26     26.00 o 
   6   6  10      161.25      212.30     18.60 o 
   8   6  10       16.35        3.24     16.02 o 
  10   6  10       28.96       27.20     14.75 o 
 -13   7  10        0.57        5.57     16.32 o 
 -11   7  10       98.22      106.69     19.07 o 
  -9   7  10      432.95      424.76     23.80 o 
  -7   7  10      480.33      451.96     15.74 o 
  -5   7  10     1412.23     1422.47     22.92 o 
  -3   7  10        2.05        1.92     10.29 o 
  -1   7  10      436.39      434.18     17.20 o 
   1   7  10     1171.77     1170.67     32.22 o 
   3   7  10      191.02      157.67     19.92 o 
   5   7  10      248.37      254.36     21.20 o 
   7   7  10      409.37      392.57     22.53 o 
   9   7  10      153.23      161.46     20.19 o 
 -12   8  10      277.53      344.47     25.82 o 
 -10   8  10       18.16        3.99     15.09 o 
  -8   8  10      399.39      400.11     16.39 o 
  -6   8  10      585.00      578.30     17.40 o 
  -4   8  10      274.12      264.99     14.92 o 
  -2   8  10      282.31      223.39     24.51 o 
   0   8  10      379.04      416.38     15.70 o 
   2   8  10       18.30       27.37     15.61 o 
   4   8  10       13.84       15.08     17.16 o 
   6   8  10      119.92      123.48     20.78 o 
   8   8  10        0.02        5.73     16.44 o 
  10   8  10       12.89       -9.68     15.84 o 
 -11   9  10       76.17       61.97     19.91 o 
  -9   9  10       56.94       42.56     11.97 o 
  -7   9  10       21.04       26.92     10.78 o 
  -5   9  10       86.46       64.90     13.01 o 
  -3   9  10       53.63       55.39     11.98 o 
  -1   9  10      107.38       95.15     12.34 o 
   1   9  10      296.91      290.62     14.37 o 
   3   9  10      342.62      305.86     23.61 o 
   5   9  10        0.07        1.98     18.67 o 
   7   9  10      145.36      142.10     18.98 o 
   9   9  10       10.70       36.20     17.34 o 
 -10  10  10      131.88      130.95     13.37 o 
  -8  10  10       30.26       37.58     11.93 o 
  -6  10  10      821.13      852.28     20.64 o 
  -4  10  10       99.90      138.37     12.80 o 
  -2  10  10       42.08       35.97     12.35 o 
   0  10  10      634.95      723.88     24.72 o 
   2  10  10       72.98       79.98     17.83 o 
   4  10  10      246.12      287.79     24.08 o 
   6  10  10      431.41      482.13     28.39 o 
   8  10  10        9.40       39.34     16.95 o 
  -9  11  10       57.15       51.03     13.35 o 
  -7  11  10        1.91        3.52     11.73 o 
  -5  11  10      240.11      268.38     14.53 o 
  -3  11  10       16.17       25.12     21.29 o 
  -1  11  10      247.00      258.99     14.98 o 
   1  11  10      124.76      122.10     13.40 o 
   3  11  10        1.16       -4.34     15.94 o 
   5  11  10       98.38       93.85     22.39 o 
   7  11  10       58.78       95.77     23.46 o 
  -8  12  10        4.04      -13.90     20.31 o 
  -6  12  10      123.43      127.41     22.59 o 
  -4  12  10      283.78      277.03     22.73 o 
  -2  12  10      403.66      356.86     27.18 o 
   0  12  10       46.30       40.75     20.31 o 
   2  12  10      367.75      373.55     24.76 o 
   4  12  10        2.27      -16.57     20.31 o 
   6  12  10       23.48       20.58     18.62 o 
  -7  13  10       81.58       74.36     22.48 o 
  -5  13  10       24.20       28.04     21.40 o 
  -3  13  10       58.13       92.64     24.63 o 
  -1  13  10        2.10        0.06     24.17 o 
   1  13  10       51.81       93.72     22.88 o 
   3  13  10        0.34      -10.96     20.76 o 
  -4  14  10       42.76       22.11     21.54 o 
  -2  14  10        4.86       28.97     22.06 o 
   0  14  10      740.48      682.99     35.50 o 
   2  14  10       23.95        9.67     16.83 o 
 -13   1  11       15.16       32.16     11.98 o 
 -11   1  11        6.61       14.94     10.38 o 
  -9   1  11      414.34      418.35     18.19 o 
  -7   1  11      558.89      509.32     16.09 o 
  -5   1  11       99.24      100.78     15.32 o 
  -3   1  11       33.43       23.34      9.10 o 
  -1   1  11      604.17      643.41     10.47 o 
   1   1  11      684.79      723.20     16.46 o 
   3   1  11      710.73      722.98     16.68 o 
   5   1  11       22.51       21.08     10.00 o 
   7   1  11      685.60      645.12     17.43 o 
   9   1  11      409.61      415.60     16.17 o 
  11   1  11       15.76       15.00     11.39 o 
 -14   2  11      162.08      244.46     16.22 o 
 -12   2  11       19.29       19.05     11.52 o 
 -10   2  11      352.68      302.63     14.96 o 
  -8   2  11     1774.03     1739.09     39.80 o 
  -6   2  11      447.59      473.78     16.01 o 
  -4   2  11      194.90      193.74     17.87 o 
  -2   2  11      847.08      855.73     13.89 o 
   0   2  11      194.52      223.65      7.99 o 
   2   2  11      897.94      938.89     17.78 o 
   4   2  11     1608.62     1483.39     33.46 o 
   6   2  11      262.60      228.25     12.71 o 
   8   2  11      193.97      206.97     13.68 o 
  10   2  11      121.93      108.33     13.04 o 
 -13   3  11       16.06       26.20     12.22 o 
 -11   3  11        1.78        9.95     10.62 o 
  -9   3  11       38.29       20.16     11.06 o 
  -7   3  11       65.60       78.20     11.31 o 
  -5   3  11       51.72       52.08     10.63 o 
  -3   3  11      160.90      136.94      8.82 o 
  -1   3  11      845.62      879.45     14.44 o 
   1   3  11     2773.06     2645.75     28.96 o 
   3   3  11     1325.80     1206.12     20.75 o 
   5   3  11      558.13      548.26     16.56 o 
   7   3  11      120.34       84.02     12.76 o 
   9   3  11       35.50       25.75     10.04 o 
  11   3  11        6.51       -0.40     17.22 o 
 -14   4  11       20.95       13.94     14.54 o 
 -12   4  11       44.02       52.77     11.93 o 
 -10   4  11       16.53       -9.00     10.55 o 
  -8   4  11       39.33       40.71      9.49 o 
  -6   4  11       18.02       16.56      9.49 o 
  -4   4  11       82.82       84.60      8.18 o 
  -2   4  11        1.40       -1.13      7.06 o 
   0   4  11      211.33      227.92      9.73 o 
   2   4  11     1128.55     1103.93     19.89 o 
   4   4  11      959.71      952.20     19.85 o 
   6   4  11       97.03      100.71     11.29 o 
   8   4  11      214.02      216.85     13.75 o 
  10   4  11       32.91        4.46     15.86 o 
 -13   5  11        6.75       14.22     14.45 o 
 -11   5  11      186.61      178.58     13.68 o 
  -9   5  11      287.01      226.98     13.11 o 
  -7   5  11      268.79      259.70     12.65 o 
  -5   5  11     1744.63     1668.74     26.55 o 
  -3   5  11      884.20      878.19     18.74 o 
  -1   5  11        5.58       -0.76      9.62 o 
   1   5  11      120.83      116.23     17.53 o 
   3   5  11      428.03      418.83     14.58 o 
   5   5  11      486.28      484.44     16.28 o 
   7   5  11       46.66       35.99     15.04 o 
   9   5  11      104.61      119.32     16.95 o 
 -12   6  11        1.85       -6.11     15.33 o 
 -10   6  11       80.74       64.11     18.01 o 
  -8   6  11       75.82       98.79     16.89 o 
  -6   6  11       67.77       79.20     11.01 o 
  -4   6  11      159.02      171.82     13.01 o 
  -2   6  11      382.22      442.05     27.45 o 
   0   6  11        4.80        5.10     11.01 o 
   2   6  11      135.39      118.75     17.42 o 
   4   6  11     1645.07     1656.79     39.10 o 
   6   6  11        6.80       15.82     15.72 o 
   8   6  11      105.26       79.68     17.02 o 
  10   6  11      135.69      150.50     19.14 o 
 -11   7  11        9.19      -17.41     17.41 o 
  -9   7  11      149.14      167.03     20.28 o 
  -7   7  11        1.30        3.78     10.68 o 
  -5   7  11       19.02       15.74     11.50 o 
  -3   7  11      331.22      318.23     14.87 o 
  -1   7  11      132.45      137.89     12.58 o 
   1   7  11      310.68      262.18     21.91 o 
   3   7  11       36.42        5.34     16.14 o 
   5   7  11       23.73       28.27     17.89 o 
   7   7  11        0.35       24.53     17.61 o 
   9   7  11       72.65       67.24     18.79 o 
 -12   8  11        8.90        1.65     18.46 o 
 -10   8  11        1.80       -9.33     16.06 o 
  -8   8  11      339.48      315.74     21.94 o 
  -6   8  11      557.27      551.37     36.50 o 
  -4   8  11     1118.35     1123.42     22.48 o 
  -2   8  11      470.03      490.34     16.83 o 
   0   8  11        0.25      -11.62     11.78 o 
   2   8  11       94.59      102.14     18.96 o 
   4   8  11      287.82      317.03     23.29 o 
   6   8  11        1.25       26.99     17.39 o 
   8   8  11       76.62      117.65     19.61 o 
 -11   9  11       33.04       11.20     20.21 o 
  -9   9  11       14.30       10.51     15.16 o 
  -7   9  11       56.02       92.95     13.06 o 
  -5   9  11       23.38       13.08     10.87 o 
  -3   9  11       68.52      100.80     12.77 o 
  -1   9  11      794.97      794.96     19.98 o 
   1   9  11        0.45       -0.83     10.29 o 
   3   9  11      418.00      453.40     26.53 o 
   5   9  11       91.82       97.71     21.52 o 
   7   9  11      587.27      606.68     28.14 o 
 -10  10  11      206.49      214.19     23.79 o 
  -8  10  11      315.55      285.10     15.53 o 
  -6  10  11       52.68       42.14     11.97 o 
  -4  10  11       51.92       41.65     11.47 o 
  -2  10  11       28.22       37.81     11.42 o 
   0  10  11       61.10       61.90     12.73 o 
   2  10  11       50.92       41.28     18.85 o 
   4  10  11      131.84      133.49     20.16 o 
   6  10  11       59.81       80.92     21.28 o 
  -9  11  11       76.64       72.01     14.88 o 
  -7  11  11      124.15       85.09     15.37 o 
  -5  11  11       28.83       39.40     12.63 o 
  -3  11  11        5.08        5.36     12.38 o 
  -1  11  11        3.49        7.84     10.86 o 
   1  11  11        1.28       -2.54     12.44 o 
   3  11  11        1.43      -19.30     19.30 o 
   5  11  11        0.41       16.20     18.76 o 
  -6  12  11       19.93       30.02     21.90 o 
  -4  12  11       11.77       11.40     21.46 o 
  -2  12  11      352.84      383.32     29.28 o 
   0  12  11       17.58       19.67     17.83 o 
   2  12  11       60.60       74.11     20.83 o 
   4  12  11       72.01       73.31     21.01 o 
  -5  13  11       67.49       88.79     24.50 o 
  -3  13  11      686.73      719.16     34.05 o 
  -1  13  11       26.33        1.05     22.32 o 
   1  13  11      109.31       65.86     22.03 o 
 -12   0  12       35.42       29.32     17.46 o 
 -10   0  12      322.59      355.43     23.44 o 
  -8   0  12       49.71       77.69     17.73 o 
  -6   0  12     1478.43     1418.98     34.39 o 
  -4   0  12     1590.99     1499.44     33.75 o 
  -2   0  12     2185.88     2282.29     39.83 o 
   0   0  12      235.22      238.45     12.17 o 
   2   0  12      177.86      142.16     14.14 o 
   4   0  12      305.16      302.76     19.87 o 
   6   0  12      108.00      117.49     15.94 o 
   8   0  12       26.69       32.46     16.32 o 
  10   0  12      152.47      105.98     18.26 o 
 -13   1  12       77.12       63.33     11.44 o 
 -11   1  12        2.99        2.65     10.92 o 
  -9   1  12        0.01       -9.50     12.00 o 
  -7   1  12       26.46       26.80     10.48 o 
  -5   1  12        8.53        1.14     10.42 o 
  -3   1  12      111.08      100.91     11.40 o 
  -1   1  12     1496.76     1575.57     39.53 o 
   1   1  12        0.11       -1.57      8.23 o 
   3   1  12      125.17      141.07     19.79 o 
   5   1  12      259.29      239.17     13.21 o 
   7   1  12      603.40      575.84     18.31 o 
   9   1  12        6.59        3.17     11.32 o 
 -12   2  12       34.03       35.25     12.28 o 
 -10   2  12       96.19       99.76     12.52 o 
  -8   2  12       58.03       51.71     13.66 o 
  -6   2  12        0.28       -3.60     10.53 o 
  -4   2  12      207.86      210.07     12.70 o 
  -2   2  12      784.44      822.03     15.05 o 
   0   2  12     1276.54     1323.32     25.63 o 
   2   2  12      462.21      498.12     29.11 o 
   4   2  12      112.58      110.50     11.14 o 
   6   2  12        4.26       -0.60     10.03 o 
   8   2  12        3.42        7.39     10.63 o 
  10   2  12        3.44       12.79     10.74 o 
 -13   3  12        9.38       11.49     13.22 o 
 -11   3  12      327.28      320.61     16.51 o 
  -9   3  12      204.63      207.83     17.14 o 
  -7   3  12     1720.06     1731.42     51.71 o 
  -5   3  12     1037.70     1062.53     20.88 o 
  -3   3  12        5.15        6.73      8.04 o 
  -1   3  12     1490.68     1502.33     18.94 o 
   1   3  12      938.43      908.63     25.96 o 
   3   3  12        2.48       -0.14      9.13 o 
   5   3  12     1236.60     1164.90     25.99 o 
   7   3  12      451.54      436.73     16.58 o 
   9   3  12      102.83      136.87     25.92 o 
 -12   4  12       55.04       47.62     10.96 o 
 -10   4  12       78.82       66.84     11.88 o 
  -8   4  12       90.56       92.52     11.60 o 
  -6   4  12       12.84       10.26     10.33 o 
  -4   4  12        2.43        6.46      7.76 o 
  -2   4  12      132.69      120.27      9.19 o 
   0   4  12      176.50      185.66     10.35 o 
   2   4  12     1109.40     1057.80     31.29 o 
   4   4  12      382.92      377.49     14.96 o 
   6   4  12      324.80      353.20     15.28 o 
   8   4  12       37.62       43.77     10.68 o 
 -11   5  12       94.65      122.06     18.24 o 
  -9   5  12       29.98       45.85     16.04 o 
  -7   5  12        6.14       -6.00     13.33 o 
  -5   5  12       20.48       37.33     16.26 o 
  -3   5  12       44.06       48.02     10.97 o 
  -1   5  12      625.44      589.03     17.95 o 
   1   5  12       45.76       32.59     16.30 o 
   3   5  12      213.97      214.52     30.53 o 
   5   5  12       69.05       68.18     10.80 o 
   7   5  12       56.75       38.89     17.05 o 
   9   5  12        4.21       -7.38     14.69 o 
 -12   6  12       13.27       16.40     17.12 o 
 -10   6  12      155.14      167.76     19.87 o 
  -8   6  12        0.34        0.60     15.43 o 
  -6   6  12      197.05      233.70     18.66 o 
  -4   6  12        0.02        7.85     10.87 o 
  -2   6  12       94.37       98.21     11.13 o 
   0   6  12        0.95        8.37     11.18 o 
   2   6  12      191.08      174.35     20.40 o 
   4   6  12      224.74      296.41     22.52 o 
   6   6  12      193.30      256.19     22.49 o 
   8   6  12       11.98       13.18     15.64 o 
 -11   7  12        1.12       -5.01     16.14 o 
  -9   7  12       17.31       19.15     18.04 o 
  -7   7  12       80.72       85.29     18.57 o 
  -5   7  12        0.56        5.57     11.31 o 
  -3   7  12       50.32       52.31     15.03 o 
  -1   7  12       42.22       43.60     11.69 o 
   1   7  12      282.25      309.54     21.47 o 
   3   7  12      117.88      106.87     20.04 o 
   5   7  12      353.34      383.05     24.82 o 
   7   7  12      256.52      260.63     22.10 o 
 -10   8  12      137.56      176.40     19.92 o 
  -8   8  12      144.86      134.34     19.12 o 
  -6   8  12      630.33      645.84     25.92 o 
  -4   8  12      157.46      184.91     14.29 o 
  -2   8  12        0.20       -2.41     11.49 o 
   0   8  12      455.89      457.41     25.05 o 
   2   8  12       92.68       81.98     20.44 o 
   4   8  12       83.55      110.57     22.24 o 
   6   8  12      152.87      168.64     21.85 o 
  -9   9  12       28.59       26.33     18.85 o 
  -7   9  12       65.64       57.86     11.78 o 
  -5   9  12        0.70       14.72     11.70 o 
  -3   9  12       50.91       67.37     12.26 o 
  -1   9  12       45.24       41.46     12.49 o 
   1   9  12       25.25       28.07     11.79 o 
   3   9  12       32.75       51.28     19.45 o 
   5   9  12       99.33      142.46     22.89 o 
  -8  10  12       33.17       22.62     18.94 o 
  -6  10  12      182.40      168.64     13.75 o 
  -4  10  12      299.66      295.98     15.91 o 
  -2  10  12        9.58       16.89     14.08 o 
   0  10  12       37.22       41.36     12.13 o 
   2  10  12       58.28       42.71     13.38 o 
   4  10  12       69.94       80.93     22.51 o 
  -7  11  12      324.74      375.77     32.03 o 
  -5  11  12      277.67      318.92     25.05 o 
  -3  11  12       56.10       25.81     13.47 o 
  -1  11  12      108.62      135.79     24.00 o 
   1  11  12      137.86      147.05     17.22 o 
   3  11  12        1.12       11.46     19.99 o 
  -4  12  12       63.67       88.29     24.32 o 
  -2  12  12        7.60       -2.59     17.26 o 
   0  12  12      191.82      162.77     14.19 o 
 -11   1  13       50.95       53.26     13.05 o 
  -9   1  13      145.62      111.99     14.17 o 
  -7   1  13      305.68      329.91     16.42 o 
  -5   1  13        1.98       15.57     11.26 o 
  -3   1  13     1226.86     1228.85     22.96 o 
  -1   1  13       22.28       26.41     10.54 o 
   1   1  13        2.82       -2.91      7.10 o 
   3   1  13      268.18      243.09     12.19 o 
   5   1  13      203.39      205.26     13.47 o 
   7   1  13      114.49      104.36     12.30 o 
   9   1  13       23.36       20.56     10.39 o 
 -12   2  13        3.53      -12.22     12.22 o 
 -10   2  13        4.34      -10.76     10.76 o 
  -8   2  13      500.98      521.65     17.57 o 
  -6   2  13      255.74      262.23     15.05 o 
  -4   2  13     1079.49     1097.38     34.19 o 
  -2   2  13        6.56       10.10     10.94 o 
   0   2  13        0.00        4.86      8.15 o 
   2   2  13      877.46      806.55     18.57 o 
   4   2  13      312.72      314.35     14.22 o 
   6   2  13       92.92       87.49     11.53 o 
   8   2  13      325.81      324.66     25.03 o 
 -11   3  13        5.98       -6.73     12.07 o 
  -9   3  13       34.99       22.78     12.17 o 
  -7   3  13        0.48        6.46     11.34 o 
  -5   3  13      418.96      439.43     16.71 o 
  -3   3  13      506.46      510.83     16.44 o 
  -1   3  13      191.98      203.91     10.52 o 
   1   3  13      122.69      129.39     28.29 o 
   3   3  13      534.22      499.33     24.92 o 
   5   3  13      590.73      550.88     19.30 o 
   7   3  13        2.34       -1.53     10.05 o 
 -10   4  13       95.72       81.75     12.42 o 
  -8   4  13       12.86        9.40     11.48 o 
  -6   4  13      233.40      218.94     13.51 o 
  -4   4  13       27.78       37.27     13.35 o 
  -2   4  13        3.06        1.26      7.83 o 
   0   4  13       28.85       22.03      8.33 o 
   2   4  13       11.54       24.23     16.01 o 
   4   4  13       13.37       22.68      9.72 o 
   6   4  13       16.64       28.13     11.23 o 
   8   4  13       65.25       62.03     10.59 o 
 -11   5  13       27.85        3.29     15.86 o 
  -9   5  13       92.58      109.22     19.87 o 
  -7   5  13       13.70        7.31     17.02 o 
  -5   5  13       73.21       61.58     18.16 o 
  -3   5  13      548.28      541.79     17.76 o 
  -1   5  13      275.09      295.36     15.44 o 
   1   5  13        9.48       21.31     10.98 o 
   3   5  13      834.17      919.58     31.48 o 
   5   5  13      404.83      425.79     36.51 o 
   7   5  13      170.28      176.73     18.92 o 
 -10   6  13       93.29       77.30     19.05 o 
  -8   6  13      216.57      188.36     22.13 o 
  -6   6  13        0.41        9.45     16.48 o 
  -4   6  13       16.60        2.77     11.77 o 
  -2   6  13      192.37      188.79     14.32 o 
   0   6  13        7.19       14.84     11.23 o 
   2   6  13      229.71      208.69     21.98 o 
   4   6  13      206.65      245.41     21.82 o 
   6   6  13        0.42        9.37     15.30 o 
  -9   7  13        1.05       -6.60     17.02 o 
  -7   7  13       11.59       19.82     15.28 o 
  -5   7  13        0.16        1.92     10.59 o 
  -3   7  13      112.39      132.58     13.25 o 
  -1   7  13      314.77      337.14     16.25 o 
   1   7  13      501.38      528.79     19.86 o 
   3   7  13       31.87       33.27     17.33 o 
   5   7  13       38.38       71.08     19.27 o 
  -8   8  13       39.74       69.67     19.20 o 
  -6   8  13       26.97       32.54     17.65 o 
  -4   8  13      383.26      360.34     16.33 o 
  -2   8  13      157.60      134.81     14.56 o 
   0   8  13      127.38       86.83     13.02 o 
   2   8  13      212.77      239.26     16.45 o 
   4   8  13      332.68      360.46     27.18 o 
  -7   9  13        2.63        8.00     18.02 o 
  -5   9  13      132.92      157.97     36.70 o 
  -3   9  13      310.60      285.78     26.17 o 
  -1   9  13       49.91       56.64     13.19 o 
   1   9  13        0.16       -4.41     11.77 o 
   3   9  13      279.93      312.81     28.08 o 
  -6  10  13      158.77      164.65     37.27 o 
  -4  10  13       20.83        5.53     11.48 o 
  -2  10  13      186.52      183.89     14.95 o 
   0  10  13       69.43       54.19     13.05 o 
   2  10  13       31.99       23.58     12.23 o 
  -3  11  13       41.80       66.16     18.68 o 
  -1  11  13        7.12       -5.31     13.65 o 
 -10   0  14      157.24      142.60     20.48 o 
  -8   0  14       38.97       38.83     15.70 o 
  -6   0  14      568.99      519.26     25.31 o 
  -4   0  14        7.42       10.59     17.03 o 
  -2   0  14       37.39       11.45     16.56 o 
   0   0  14      747.48      756.01     27.74 o 
   2   0  14      388.53      387.11     20.19 o 
   4   0  14       41.84       65.25     14.75 o 
   6   0  14      180.29      167.11     17.33 o 
 -11   1  14      104.68      102.33     14.94 o 
  -9   1  14        2.33       -3.19     11.01 o 
  -7   1  14      588.32      638.57     55.92 o 
  -5   1  14      307.64      358.35     16.44 o 
  -3   1  14      379.88      390.88     16.50 o 
  -1   1  14      112.06      113.50     13.05 o 
   1   1  14      125.39      104.14      9.61 o 
   3   1  14       34.52       38.02      9.84 o 
   5   1  14       66.81       73.21     11.63 o 
   7   1  14        7.86        8.73      9.35 o 
 -10   2  14        6.05       -7.24     11.08 o 
  -8   2  14       89.33      104.48     13.82 o 
  -6   2  14      190.49      202.12     14.34 o 
  -4   2  14      219.67      247.05     15.17 o 
  -2   2  14       20.13       18.24     11.02 o 
   0   2  14       21.00       19.46      8.86 o 
   2   2  14       12.93        5.33     11.22 o 
   4   2  14        1.37       -5.78     10.77 o 
   6   2  14       20.20        9.71     15.55 o 
  -9   3  14        0.11      -10.84     10.84 o 
  -7   3  14       15.47       14.53     17.18 o 
  -5   3  14     1247.11     1351.46     32.85 o 
  -3   3  14        3.57       -4.32     11.81 o 
  -1   3  14       56.80       68.84      9.01 o 
   1   3  14      446.45      439.39     13.68 o 
   3   3  14      241.39      220.09     18.81 o 
   5   3  14      350.01      357.36     15.31 o 
   7   3  14      132.75      142.21     13.38 o 
 -10   4  14      149.41      148.39     23.40 o 
  -8   4  14       22.84       19.67     15.89 o 
  -6   4  14      129.25      156.45     21.51 o 
  -4   4  14       91.86       77.52     20.69 o 
  -2   4  14      737.58      717.72     29.20 o 
   0   4  14      344.85      348.46     21.82 o 
   2   4  14       12.98       33.86     13.63 o 
   4   4  14      178.56      171.89     19.59 o 
   6   4  14      247.11      207.40     22.99 o 
  -9   5  14       22.32        8.68     17.77 o 
  -7   5  14        0.01        0.34     17.20 o 
  -5   5  14       22.23       32.50     19.46 o 
  -3   5  14       18.28        7.50     15.84 o 
  -1   5  14      158.74      160.69     14.04 o 
   1   5  14       80.79      116.36     13.60 o 
   3   5  14      109.56      121.88     18.98 o 
   5   5  14       30.95       30.17     16.96 o 
  -8   6  14       47.36       52.32     17.94 o 
  -6   6  14       32.51       38.89     18.29 o 
  -4   6  14      137.13      171.03     19.69 o 
  -2   6  14       19.18       13.89     11.83 o 
   0   6  14       37.90       39.51     12.73 o 
   2   6  14       23.90       55.48     18.31 o 
   4   6  14       15.37       31.38     15.69 o 
  -7   7  14       23.78       45.26     16.85 o 
  -5   7  14      208.86      215.65     22.22 o 
  -3   7  14       41.79       30.66     11.78 o 
  -1   7  14      138.42      148.27     13.95 o 
   1   7  14      268.39      282.55     17.00 o 
   3   7  14       32.12       78.67     19.92 o 
  -6   8  14       22.00       32.41     17.65 o 
  -4   8  14      174.72      166.69     15.36 o 
  -2   8  14        3.38        0.09     11.98 o 
   0   8  14      234.78      229.40     16.81 o 
   2   8  14      138.67      171.13     15.76 o 
  -5   9  14        1.95       12.31     11.36 o 
  -3   9  14      178.62      176.23     16.00 o 
  -1   9  14        1.05       -5.37     12.83 o 
   1   9  14        2.15       13.51     13.92 o 
  -9   1  15        3.04       -2.33     13.14 o 
  -7   1  15      187.07      208.29     14.94 o 
  -5   1  15      106.24      104.05     18.18 o 
  -3   1  15      137.21      139.25     13.51 o 
  -1   1  15      128.08      116.61     13.17 o 
   1   1  15       52.12       57.26     13.39 o 
   3   1  15      113.28      122.47     17.36 o 
   5   1  15       44.73       15.90      9.39 o 
  -8   2  15       72.28       75.10     20.91 o 
  -6   2  15       88.55       84.42     12.34 o 
  -4   2  15      283.77      327.99     17.04 o 
  -2   2  15      235.60      246.05     15.35 o 
   0   2  15       10.13       -5.54     10.99 o 
   2   2  15      288.65      297.02     16.11 o 
   4   2  15      161.75      136.48     11.55 o 
  -7   3  15       31.10       37.50     22.09 o 
  -5   3  15        2.23       29.17     11.73 o 
  -3   3  15       98.14      119.15     14.30 o 
  -1   3  15        0.04      -11.14     11.91 o 
   1   3  15       53.27       62.14      9.39 o 
   3   3  15      216.66      205.14     18.87 o 
  -8   4  15       59.29       50.81     17.12 o 
  -6   4  15       56.75       83.11     20.78 o 
  -4   4  15      258.16      237.08     23.22 o 
  -2   4  15       52.24       48.66     18.33 o 
   0   4  15       34.28       53.00     11.28 o 
   2   4  15       42.13       66.77     12.63 o 
   4   4  15       32.39       22.92     14.83 o 
  -7   5  15      437.71      467.61     28.65 o 
  -5   5  15       40.30       19.39     15.38 o 
  -3   5  15       19.72       18.92     16.95 o 
  -1   5  15       60.01       70.41     11.58 o 
   1   5  15       30.05       64.08     21.74 o 
   3   5  15      253.56      257.75     19.95 o 
  -6   6  15       25.49       25.62     17.36 o 
  -4   6  15       98.28       86.43     21.82 o 
  -2   6  15      102.30      102.08     14.09 o 
   0   6  15       17.67       42.04     13.85 o 
   2   6  15      376.20      441.32     19.08 o 
  -5   7  15       22.24       32.95     18.71 o 
  -3   7  15        7.72       -8.81     18.40 o 
  -1   7  15       24.67       11.71     13.94 o 
   1   7  15       39.27       51.82     12.69 o 
  -6   0  16      195.46      259.03     24.00 o 
  -4   0  16       47.67       70.49     20.18 o 
  -2   0  16      145.05      133.55     20.47 o 
   0   0  16      240.92      265.51     24.78 o 
   2   0  16       39.20       33.18     18.60 o 
  -5   1  16      202.62      255.32     17.69 o 
  -3   1  16        3.53        6.54     12.78 o 
  -1   1  16       64.45       67.91     14.35 o 
   1   1  16      172.22      186.31     27.41 o 
  -6   2  16      127.53      154.52     15.30 o 
  -4   2  16      181.48      214.14     15.52 o 
  -2   2  16        0.11       -3.88     13.24 o 
   0   2  16       30.23       20.83     19.10 o 
   2   2  16       17.89        2.62      9.60 o 
  -5   3  16        3.22       21.17     13.65 o 
  -3   3  16        2.08      -11.48     20.51 o 
  -1   3  16       61.63       48.37     18.26 o 
   1   3  16       25.38       25.38     19.26 o 
  -4   4  16       25.47       32.76     18.99 o 
  -2   4  16       42.86       28.84     21.84 o 
                                                 
